# Supplementary material for: Exome-wide analysis of copy number variation shows association of the human leukocyte antigen region with asthma in UK Biobank
Source: BMC Med Genomics. 2022 May 21;15:119. doi: 10.1186/s12920-022-01268-y (PMC9124406; doi:10.1186/s12920-022-01268-y)
Supplement: Supplementary file 2 — Additional file 2. Tables S1–S6. [file 12920_2022_1268_MOESM2_ESM.xlsx]

## Sheet: Table S1
Table S1. Copy number of the CCL3L1 region in experimentally measured individuals, ClinCNV-called individuals and overlapping individuals
CCL3L1 copy number	Directly measured (N = 4994)	ClinCNV stage 1 (N = 49,953)	Overlapping (N = 412)
0	127	915	14
1	1049	9834	89
2	2811	27767	227
3	857	8981	68
4	129	1773	14
5	21	413	0
6	0	161	0
7	0	65	0
8	0	44	0
TOTAL	4994	49953	412

## Sheet: Table S2
Table S2: 1000 genomes phase 3 common copy number variants overlapping exome capture regions and overlap with ClinCNV calls
1000 genomes CNV								UK Biobank ClinCNV call						Overlap (bp)	% 1000g in overlap	% ClinCNV in overlap	Match
Chromosome	Start	End	Length	Type	Alternative alleles (CN2 is first duplication allele)	Alternative allele frequency	Number of UKB exome regions overlapped	Chromosome	Start	End	Length	Type*	Frequency (del/dup)
chr1	16882124	16898883	16759	CNV	<CN2>,<CN3>	0.4642,0.005	3	chr1	16760353	16895981	135628	LOW QUAL	0.00846795988228935,0	13857	0.826839	0.102169	No
chr1	16911922	16940201	28279	CNV	<CN2>,<CN3>	0.4622,0.007	13	chr1	16922018	16948926	26908	MA	0,0.458723429903162	18183	0.642986	0.675747	Yes
chr1	16936619	16947018	10399	CNV	<CN2>,<CN3>	0.4632,0.006	9	chr1	16922018	16948926	26908	MA	0,0.458723429903162	10399	1	0.386465	Yes
chr1	25266151	25334731	68580	CNV	<CN0>,<CN2>	0.3996,0.002	11	chr1	25272547	25329136	56589	MA	0.403091378999459,0.00110969316983853	56589	0.825153	1	Yes
chr1	89010247	89012930	2683	DEL	<CN0>	0.3201	2	chr1	89010903	89012027	1124	DEL	0.319394946542265,0.000150421179302045	1124	0.418934	1	Yes
chr1	103560121	103594054	33933	CNV	<CN2>,<CN3>	0.0736,0.001	10	chr1	103571602	103579501	7899	MA	0,0.0653450660466235	7899	0.232782	1	Yes
chr1	108190666	108194615	3949	CNV	<CN0>,<CN2>	0.2445,0.002	1	chr1	108192495	108192809	314	MA	0.233849172188744,0	314	0.0795138	1	Yes
chr1	109682397	109702658	20261	DEL	<CN0>	0.7227	9	chr1	109690270	109690564	294	MA	0.71888532477947,0.00908210220392346	294	0.0145106	1	Yes
chr1	109687453	109698625	11172	CNV	<CN0>,<CN2>	0.7276,0.003	9	chr1	109690270	109690564	294	MA	0.71888532477947,0.00908210220392346	294	0.0263158	1	Yes
chr1	143736542	143746565	10023	CNV	<CN2>,<CN3>	0.8728,0.004	1	chr1	143729673	143883065	153392	MA	0.141446211760812,0.0226693494299128	10023	1	0.0653424	Yes
chr1	143794803	143863898	69095	CNV	<CN2>,<CN3>	0.8897,0.0089	2	chr1	143729673	143883065	153392	MA	0.141446211760812,0.0226693494299128	69095	1	0.450447	Yes
chr1	148929112	148929861	749	DEL	<CN0>	0.1531	1	.	-1	-1	0		,	0	0		No
chr1	152583019	152614456	31437	DEL	<CN0>	0.6412	2	chr1	152600731	152614098	13367	DEL	0.649483504163997,8.03858520900321E-05	13367	0.4252	1	Yes
chr1	152787608	152798071	10463	DEL	<CN0>	0.3569	1	.	-1	-1	0		,	0	0		No
chr1	196759747	196839735	79988	DEL	<CN0>	0.1889	14	chr1	196830499	196831999	1500	MA	0.212440938576119,0	1500	0.0187528	1	Yes
					<CN0>			chr1	196774886	196828246	53360	MA	0.204261028013055,0.000204801814859159	53360	0.6671	1	Yes
					<CN0>			chr1	196774886	196831999	57113	MA	0.205156187424909,0.00023672000757504	57113	0.71402	1	Yes
chr1	196765614	196775346	9732	DEL	<CN0>	0.1889	1	chr1	196774886	196828246	53360	MA	0.204261028013055,0.000204801814859159	460	0.0472667	0.00862069	Yes
					<CN0>			chr1	196774886	196831999	57113	MA	0.205156187424909,0.00023672000757504	460	0.0472667	0.00805421	Yes
chr1	196766765	196795810	29045	CNV	<CN0>,<CN2>	0.1889,0	8	chr1	196774886	196828246	53360	MA	0.204261028013055,0.000204801814859159	20924	0.720399	0.392129	Yes
					<CN0>,<CN2>			chr1	196774886	196831999	57113	MA	0.205156187424909,0.00023672000757504	20924	0.720399	0.366361	Yes
chr1	209761990	209762731	741	DEL	A	0.1511	1	.	-1	-1	0		,	0	0		No
chr1	248592354	248595177	2823	DEL	<CN0>	0.1213	1	chr1	248521646	248627128	105482	MA	0.0759643003693065,0.789354693510107	2823	1	0.0267629	Yes
chr1	248593440	248634296	40856	CNV	<CN0>,<CN2>	0.1243,0.001	1	chr1	248521646	248627128	105482	MA	0.0759643003693065,0.789354693510107	33688	0.824555	0.319372	Yes
chr10	46526512	46573324	46812	CNV	<CN2>,<CN3>,<CN4>	0.825,0.1083,0.0388	3	chr10	46390870	46551481	160611	MA	0.015625,0.97999892683712	24969	0.533389	0.155463	No
chr10	46858807	46987532	128725	CNV	<CN2>,<CN3>	0.9364,0.0437	10	chr10	46932376	46968047	35671	LOW QUAL	0.00790350257393762,0.00424039048200122	35671	0.27711	1	Yes
					<CN2>,<CN3>			chr10	46837068	46926127	89059	LOW QUAL	0.0148815529278824,0.00406378282484477	67320	0.522975	0.755903	Yes
					<CN2>,<CN3>			chr10	46837068	46968047	130979	LOW QUAL	0.00134212055046974,0.000301102033442399	109240	0.848631	0.834027	Yes
chr10	48081876	48182632	100756	CNV	<CN2>,<CN3>	0.9364,0.0447	9	.	-1	-1	0		,	0	0		No
chr10	122584915	122593721	8806	CNV	<CN0>,<CN2>,<CN3>,<CN4>	0.1322,0.006,0,0	7	chr10	122586059	122592595	6536	MA	0.108689869662185,0.0152992181234963	6536	0.742221	1	Yes
chr11	5763248	5787986	24738	DEL	<CN0>	0.2823	1	chr11	5777659	5778634	975	MA/DEL	0.233073073073073,5.10568773613805E-05	975	0.039413	1	Yes
chr11	55264512	55270977	6465	CNV	<CN0>,<CN2>	0.0964,0.003	4	chr11	55264899	55269338	4439	MA	0.11364136854117,0	4439	0.68662	1	Yes
chr11	55600896	55659493	58597	CNV	<CN0>,<CN2>	0.2843,0.001	3	chr11	55603440	55651839	48399	MA/DEL	0.253859090636074,0.000107550010755001	48399	0.825964	1	Yes
chr12	68621	78212	9591	CNV	<CN2>,<CN3>	0.6521,0.001	1	.	-1	-1	0		,	0	0		No
chr12	8208160	8237249	29089	CNV	<CN2>,<CN3>	0.1471,0.0219	8	chr12	8221821	8230646	8825	MA	3.19386777387416E-05,0.216615110895453	8825	0.303379	1	No
chr12	9482532	9536285	53753	DEL	<CN0>	0.5775	4	chr12	9531590	9532658	1068	DEL	0.588775224215246,0	1068	0.0198687	1	Yes
					<CN0>			chr12	9536199	9541286	5087	DEL	0.59075424815646,0.00288288288288288	86	0.00159991	0.0169058	Yes
					<CN0>			chr12	9531590	9560191	28601	DEL	0.588434897501601,0	4695	0.087344	0.164155	Yes
chr12	10428701	10444437	15736	DEL	<CN0>	0.1789	7	chr12	10431116	10436174	5058	MA	0.180813581037796,0	5058	0.321429	1	Yes
chr12	10428819	10434234	5415	CNV	<CN0>,<CN2>	0.1799,0.004	3	chr12	10431116	10436174	5058	MA	0.180813581037796,0	3118	0.575808	0.616449	Yes
chr12	11069592	11097072	27480	CNV	<CN0>,<CN2>	0.4911,0	1	chr12	11091299	11092229	930	MA	0.504294552225358,0.000240577385725741	930	0.0338428	1	Yes
chr12	52692536	52693909	1373	DEL	<CN0>	0.0805	1	chr12	52692420	52692880	460	MA/DEL	0.0774690183987667,4.70710066134764E-05	344	0.250546	0.747826	Yes
chr12	93501038	93501927	889	DEL	<CN0>	0.0934	1	.	-1	-1	0		,	0	0		No
chr12	124011400	124015649	4249	DUP	<CN2>	0.1004	2	chr12	124011380	124012930	1550	DUP	0,0.103297099273316	1530	0.360085	0.987097	Yes
chr14	19867394	19955157	87763	CNV	<CN2>,<CN3>,<CN4>	0.3002,0.0338,0.0129	3	chr14	19747427	19936602	189175	MA	0,0.333484611812386	69208	0.788578	0.365841	Yes
chr14	73530491	73557899	27408	DEL	<CN0>	0.4801	3	chr14	73537421	73573590	36169	MA/DUP	0.142879815322464,0.191182036079222	20478	0.747154	0.566175	No
chr14	104948830	104951540	2710	DEL	<CN0>	0.1054	5	chr14	104948712	104951755	3043	DEL	0.146230853939333,9.72060212186857E-05	2710	1	0.890569	Yes
					<CN0>			chr14	104948712	104953277	4565	DEL	0.0552016985138004,0.000281284457346024	2710	1	0.593647	No
chr14	104950686	104952048	1362	DEL	<CN0>	0.5368	2	chr14	104948712	104951755	3043	DEL	0.146230853939333,9.72060212186857E-05	1069	0.784875	0.351298	No
					<CN0>			chr14	104951755	104953277	1522	DEL	0.0552016985138004,0.000281284457346024	293	0.215125	0.19251	No
					<CN0>			chr14	104948712	104953277	4565	DEL	0.0552016985138004,0.000281284457346024	1362	1	0.298357	No
chr15	22084985	22095242	10257	CNV	<CN0>,<CN2>,<CN3>,<CN4>,<CN5>,<CN6>	0.0855,0.3499,0.0149,0.0099,0,0	1	.	-1	-1	0		,	0	0		No
chr15	34429035	34544625	115590	CNV	<CN0>,<CN2>	0.0865,0.004	16	chr15	34381410	34527834	146424	LOW QUAL	0.0710228413150816,0.00151032832214141	98799	0.854737	0.674746	Yes
chr16	14965819	14983018	17199	CNV	<CN2>,<CN3>	0.8082,0.003	4	chr16	14974729	15030056	55327	MA	0,0.8447390589273537	8289	0.481947	0.149818	Yes
chr16	14986410	15011256	24846	CNV	<CN2>,<CN3>	0.8082,0.004	7	chr16	14974729	15030056	55327	MA	0,0.8447390589273537	24846	1	0.449075	Yes
chr16	15005446	15029641	24195	CNV	<CN2>,<CN3>	0.8042,0.003	10	chr16	14974729	15030056	55327	MA	0,0.8447390589273537	24195	1	0.437309	Yes
chr16	74360047	74400402	40355	CNV	<CN2>,<CN3>,<CN4>	0.5189,0.0497,0.0348	9	chr16	74388178	74388813	635	MA	0.249162145871006,0.170848582594131	635	0.0157353	1	No
chr17	18721281	18730358	9077	DUP	<CN2>	0.0577	3	chr17	18723769	18727758	3989	DUP	1.08488109703176E-05,0.0388072549647661	3989	0.439462	1	Yes
chr17	41265302	41276019	10717	DEL	<CN0>	0.7336	1	chr17	41249720	41276207	26487	DUP	1.16726975604062E-05,0.071248398462524	10717	1	0.404614	No
chr17	46087972	46134320	46348	CNV	<CN2>,<CN3>	0.1879,0.005	1	chr17	46094559	46172143	77584	MA	0,0.404487604801254	39761	0.85788	0.51249	No
chr17	46153527	46185331	31804	CNV	<CN2>,<CN3>	0.4105,0.005	2	chr17	46094559	46172143	77584	MA	0,0.404487604801254	18616	0.585335	0.239946	Yes
chr19	43197567	43242009	44442	CNV	<CN0>,<CN2>	0.1004,0.001	3	chr19	43197996	43205536	7540	MA	0.0763500370971946,0	7540	0.169659	1	Yes
chr19	43198393	43207931	9538	DEL	<CN0>	0.1034	2	chr19	43197996	43205536	7540	MA	0.0763500370971946,0	7143	0.748899	0.947347	Yes
chr19	43205060	43211642	6582	DEL	<CN0>	0.1004	1	chr19	43197996	43205536	7540	MA	0.0763500370971946,0	476	0.0723184	0.06313	Yes
chr19	51631582	51645840	14258	CNV	<CN0>,<CN2>	0.1928,0.0179	4	chr19	51643536	51646060	2524	MA	0.179745774834978,0.0151817408396162	2304	0.161593	0.912837	Yes
chr19	54827387	54843826	16439	CNV	<CN0>,<CN2>	0.2266,0.001	8	chr19	54825027	54842918	17891	MA	0.212729966168198,0	15531	0.944765	0.86809	Yes
chr2	38729595	38747000	17405	DUP	<CN2>	0.0696	6	chr2	38729555	38745187	15632	MA	0,0.0753043408617651	15592	0.895835	0.997441	Yes
chr2	54338353	54340341	1988	DEL	<CN0>	0.7465	1	.	-1	-1	0		,	0	0		No
chr2	95918639	95921076	2437	DEL	<CN0>	0.3121	2	chr2	95919732	95919805	73	DEL	0.331368020098873,0.0133694629820396	73	0.0299549	1	Yes
chr2	97152068	97156484	4416	DEL	<CN0>	0.1869	2	.	-1	-1	0		,	0	0		No
chr2	97188550	97190401	1851	DEL	<CN0>	0.7922	2	.	-1	-1	0		,	0	0		No
chr2	97519753	97540104	20351	CNV	<CN0>,<CN2>	0.6491,0.001	7	chr2	97532309	97541983	9674	MA	0.657849863585299,0.00828729281767955	7795	0.383028	0.805768	Yes
chr2	130197366	130199828	2462	DEL	<CN0>	0.3698	1	.	-1	-1	0		,	0	0		No
chr2	227375885	227393521	17636	DUP	<CN2>	0.0666	1	.	-1	-1	0		,	0	0		No
chr20	1576679	1579300	2621	DEL	<CN0>	0.1412	1	chr20	1571719	1578694	6975	DUP	0,0.883180189378015	2015	0.768791	0.288889	Yes
chr20	1580093	1613039	32946	DEL	<CN0>	0.7903	6	.	-1	-1	0		,	0	0		No
chr20	1609255	1613207	3952	DEL	<CN0>	0.6491	1	.	-1	-1	0		,	0	0		No
chr21	10521693	10566591	44898	CNV	<CN2>,<CN3>	0.9205,0.0109	7	.	-1	-1	0		,	0	0		No
chr21	13609033	13644208	35175	DEL	<CN0>	0.5885	11	.	-1	-1	0		,	0	0		No
chr22	38961689	38992569	30880	DEL	<CN0>	0.0686	9	chr22	38984074	38992488	8414	MA/DEL	0.0803832445636938,0.000130125156741666	8414	0.272474	1	Yes
chr22	38963350	38983387	20037	CNV	<CN0>,<CN2>	0.0736,0.004	1	.	-1	-1	0		,	0	0		No
chr3	11604177	11605258	1081	DEL	<CN0>	0.172	1	chr3	11604323	11604581	258	DEL	0.149120172962584,0	258	0.238668	1	Yes
chr3	103829081	103829385	304	DEL_ALU	T	0.8728	1	.	-1	-1	0		,	0	0		No
chr3	130044325	130087941	43616	DEL	<CN0>	0.4135	1	.	-1	-1	0		,	0	0		No
chr3	195725141	195730369	5228	CNV	<CN2>,<CN3>,<CN4>	0.4443,0.002,0	3	chr3	195726008	195749064	23056	MA	0,0.232708053892814	4361	0.834162	0.189148	No
chr3	195730446	195744191	13745	DEL	<CN0>	0.0656	6	chr3	195726008	195749064	23056	MA	0,0.232708053892814	13745	1	0.596157	No
chr3	195778960	195780252	1292	DEL	<CN0>	0.5944	2	chr3	195778789	195780313	1524	LOW QUAL	0.184262510974539,0.357539576066541	1292	1	0.847769	No
chr4	9155842	9212581	56739	DEL	<CN0>	0.9235	6	chr4	9159154	9160623	1469	LOW QUAL	0.275782703796807,0.232896567717996	1469	0.0258905	1	No
chr4	68508029	68557449	49420	DEL	<CN0>	0.3678	3	chr4	68537624	68568484	30860	MA/DEL	0.326778125250581,0.00151475237091675	19825	0.401153	0.642417	Yes
chr4	68509873	68625825	115952	DEL	<CN0>	0.3678	6	chr4	68537624	68568484	30860	MA/DEL	0.326778125250581,0.00151475237091675	30860	0.266145	1	Yes
chr4	68560721	68588835	28114	DEL	<CN0>	0.3678	2	chr4	68537624	68568484	30860	MA/DEL	0.326778125250581,0.00151475237091675	7763	0.276126	0.251555	Yes
chr4	69257263	69366028	108765	DEL	<CN0>	0.1541	6	chr4	69280500	69294809	14309	MA/DEL	0.139379556196427,0.000283003611665139	14309	0.131559	1	Yes
chr4	69264267	69338508	74241	CNV	<CN0>,<CN2>	0.1561,0.003	6	chr4	69280500	69294809	14309	MA/DEL	0.139379556196427,0.000283003611665139	14309	0.192737	1	Yes
chr5	42628316	42631028	2712	DEL	<CN0>	0.3052	1	chr5	42629037	42629103	66	DEL	0.275508362411262,0.0016518569150148	66	0.0243363	1	Yes
chr5	140842689	140859762	17073	DEL	<CN0>	0.0765	17	chr5	140842543	140858583	16040	DEL	0.100888871093671,2.47849902099288E-05	15894	0.930944	0.990898	Yes
chr5	180948655	180993806	45151	CNV	<CN0>,<CN2>	0.3221,0.005	5	chr5	180949903	181002785	52882	?	,	43903	0.972359	0.830207	?
chr6	256502	293373	36871	CNV	<CN2>,<CN3>	0.5358,0.003	1	.	-1	-1	0		,	0	0		No
chr6	305181	340601	35420	CNV	<CN2>,<CN3>,<CN4>	0.7922,0.0219,0.004	2	chr6	311879	350868	38989	MA	0,0.788435317069077	28722	0.810898	0.736669	Yes
chr6	327586	368712	41126	CNV	<CN2>,<CN3>,<CN4>	0.7972,0.0219,0.004	7	chr6	311879	350868	38989	MA	0,0.788435317069077	23282	0.566114	0.597143	Yes
chr6	31026238	31027306	1068	DEL	<CN0>	0.1451	1	chr6	31026054	31027714	1660	DEL	0.114027185554421,0	1068	1	0.643373	Yes
chr6	32637159	32648355	11196	CNV	<CN0>,<CN2>	0.4056,0.3171	4	chr6	32641971	32666607	24636	DEL	0.370987182161648,0.176126822059515	6384	0.570204	0.259133	Yes
					<CN0>,<CN2>			chr6	32584108	32641558	57450	LOW QUAL	0.268672456575682,0.195304787759131	4399	0.392908	0.0765709	No
					<CN0>,<CN2>			chr6	32584108	32666607	82499	LOW QUAL	0.335171928177443,0.204543186882628	11196	1	0.135711	No
chr6	35786907	35798951	12044	CNV	<CN2>,<CN3>	0.4911,0.0189	5	chr6	35786997	35795853	8856	MA	0,0.5147279681211078	8856	0.735304	1	Yes
chr6	89211994	89212425	431	DEL	<CN0>	0.5765	1	.	-1	-1	0		,	0	0		No
chr7	76515471	76527696	12225	CNV	<CN0>,<CN2>	0.5954,0	2	chr7	76515044	76611813	96769	MA	0.228491540005735,0.154612790557629	12225	1	0.126332	No
chr7	100729953	100743114	13161	DEL	<CN0>	0.2376	6	chr7	100734168	100738613	4445	MA/DEL	0.240829729296812,0.000156092823198862	4445	0.33774	1	Yes
chr7	142065507	142093049	27542	CNV	<CN0>,<CN2>	0.1968,0.0099	21	chr7	142091912	142094497	2585	DEL	0.186605409084539,0	1137	0.0412824	0.439845	Yes
					<CN0>,<CN2>			chr7	142065334	142067425	2091	MA	0.173690125017558,0.00232072406590856	1918	0.0696391	0.917264	Yes
					<CN0>,<CN2>			chr7	142068646	142086717	18071	MA	0.189916999692591,0.0180295329463775	18071	0.656125	1	Yes
					<CN0>,<CN2>			chr7	142065334	142086717	21383	MA	0.189945680024597,0.0181492842535787	21210	0.770097	0.991909	Yes
chrX	45157002	45158369	1367	DEL	<CN0>	0.154	1	.	-1	-1	0		,	0	0		No
*A label of LOW_QUAL in the type column means that this CNV was too noisy to discern the type of CNV, MA = multi-allelic, including where there are very rare other alleles. MA/DEL = A deletion with very rare instances of other alleles. MA/DUP = A duplication with very rare instances of other alleles. Frequencies highlighted in yellow show instances of allele flipping

## Sheet: Table S3
Table S3. Association of CNVs with asthma in stage 1, full results
Chromosome	Start position	End position	Odds ratio	95% confidence interval	P value
1	1450683	1496204	1.03	0.9-1.18	0.7033
1	1636353	1636481	0.97	0.84-1.11	0.6502
1	1703475	1707584	0.98	0.91-1.06	0.6135
1	1716345	1734835	0.94	0.87-1.01	0.0845
1	12793227	12795685	0.92	0.85-1.01	0.0759
1	12919851	13281932	0.93	0.85-1.01	0.0774
1	13321702	13371900	0.95	0.88-1.04	0.2555
1	16048761	16049245	1.06	0.93-1.21	0.3862
1	16922018	16948926	0.96	0.93-0.99	0.0222
1	22003002	22009857	1.1	0.97-1.25	0.1306
1	25272547	25329136	0.97	0.94-1.01	0.1287
1	39769701	39770737	1.07	0.99-1.16	0.1059
1	59641279	59641351	0.94	0.8-1.12	0.487
1	89010903	89012027	1	0.96-1.04	0.9206
1	103571602	103579501	1.04	0.98-1.12	0.2074
1	103617440	103618100	1.01	0.96-1.05	0.7623
1	108192495	108192809	1	0.96-1.05	0.8878
1	109690270	109690564	1.01	0.97-1.05	0.6539
1	120823308	120890315	0.95	0.92-0.99	0.0121
1	143729673	143883065	1.04	0.99-1.09	0.1377
1	149017747	149029905	1.03	0.93-1.15	0.5606
1	149791236	149791517	0.99	0.94-1.05	0.76
1	152600731	152614098	1.01	0.97-1.05	0.6016
1	159045296	159045464	1.04	0.96-1.13	0.3126
1	161517974	161549844	1.03	0.93-1.13	0.5976
1	161589510	161591451	0.97	0.93-1.01	0.1603
1	161595511	161673229	0.99	0.93-1.05	0.6722
1	168541992	168542107	0.98	0.94-1.02	0.3745
1	196774886	196828246	1	0.95-1.04	0.9031
1	196830499	196831999	1	0.95-1.04	0.9442
1	207526752	207564040	1.03	0.98-1.08	0.2493
1	225887785	225888032	0.97	0.88-1.07	0.5981
1	248361580	248362103	1.01	0.96-1.06	0.6262
1	248521646	248627128	1	0.97-1.03	0.8105
2	38729555	38745187	0.99	0.92-1.05	0.6577
2	96032032	96032419	1.04	0.99-1.08	0.1237
2	97118343	97118517	1.02	0.94-1.12	0.6103
2	97532309	97541983	1.01	0.97-1.05	0.5834
2	113465780	113466816	1.02	0.98-1.07	0.303
2	113471032	113628714	1.03	0.98-1.08	0.2107
2	130191830	130195227	0.94	0.86-1.03	0.2103
2	158121408	158121618	1.09	0.95-1.26	0.2375
2	178432096	178444500	1.18	1.14-1.23	1.54e-15
2	227330625	227330846	1.05	0.95-1.16	0.3298
2	240042397	240042982	0.98	0.95-1.02	0.4328
2	240691913	240692521	0.99	0.93-1.05	0.6206
3	11604323	11604581	0.98	0.93-1.03	0.3777
4	6420945	6421118	1	0.86-1.18	0.9669
4	68537624	68568484	1.03	0.99-1.07	0.0918
4	69280500	69294809	1.01	0.96-1.07	0.6652
5	801105	825251	0.99	0.94-1.05	0.8517
5	32126211	32126636	0.96	0.85-1.06	0.4141
5	71011274	71055457	0.93	0.9-0.97	0.0014
5	139325439	139325662	1.19	1.04-1.35	0.01
5	140842543	140858583	0.97	0.91-1.03	0.2839
5	141101844	141103040	0.99	0.92-1.06	0.6728
5	141174621	141179838	1	0.98-1.01	0.5396
5	148174233	148174370	1.01	0.97-1.05	0.5698
6	311879	350868	0.98	0.95-1.02	0.401
6	30986803	30987681	0.97	0.9-1.05	0.4221
6	31026054	31027714	1.16	1.09-1.23	1.38e-06
6	31995912	31996634	0.94	0.91-0.97	0.0005
6	32028650	32029372	1.02	0.97-1.06	0.5031
6	32641971	32666607	0.83	0.8-0.87	3.62e-19
6	32827709	32828045	1.1	1.06-1.15	4.67e-06
6	33069018	33069886	0.97	0.93-1.02	0.2148
6	167181724	167181916	1.01	0.99-1.03	0.4665
6	167951185	167966276	1.05	0.92-1.18	0.4564
6	168033881	168066831	1.04	0.92-1.18	0.4917
6	168078881	168294704	1.05	0.92-1.19	0.4913
7	5902660	5910116	0.96	0.89-1.04	0.3384
7	6780808	6781476	0.98	0.95-1.02	0.3256
7	22493323	22493836	1.06	0.99-1.13	0.0785
7	56832004	56832356	1.01	0.96-1.05	0.8153
7	75493905	75501756	1.02	0.95-1.1	0.5297
7	76625999	76626064	1.02	0.9-1.15	0.78
7	100734168	100738613	1	0.96-1.04	0.9984
7	100991656	100993197	1.01	0.99-1.03	0.4359
7	100993197	100995764	0.99	0.96-1.01	0.2398
7	101034293	101035371	1.01	0.98-1.03	0.6979
7	142065334	142067425	1.02	0.98-1.07	0.3315
7	142068646	142086717	1.02	0.98-1.07	0.3278
7	142091912	142094497	1.02	0.98-1.07	0.3139
8	7775252	7931480	1	0.98-1.03	0.7418
8	12137167	12138633	1.01	0.99-1.04	0.2622
8	30069641	30070059	0.92	0.8-1.05	0.2206
8	97775736	97805464	0.96	0.88-1.04	0.3241
9	150554	150725	1.01	0.91-1.11	0.8863
9	39085735	39085823	0.97	0.93-1.01	0.1721
9	39287979	39288202	1.01	0.96-1.06	0.7454
9	41165000	41953235	1.06	0.98-1.14	0.153
9	42183645	42189734	1.03	0.99-1.07	0.1385
9	66917804	66918980	0.94	0.82-1.07	0.3316
9	66986986	66987520	1.01	0.97-1.05	0.6473
9	133068671	133071764	1.01	0.93-1.1	0.7654
9	138219283	138219434	0.98	0.93-1.03	0.4222
10	45792261	45827390	0.98	0.95-1.01	0.213
10	46287262	46330084	1.03	0.96-1.1	0.4038
10	46390870	46551481	0.99	0.95-1.02	0.5203
10	47491601	47503128	0.97	0.93-1.01	0.144
10	50068104	50068227	1.01	0.96-1.06	0.6745
10	122586059	122592595	0.99	0.94-1.05	0.77
10	133527356	133531734	0.98	0.86-1.1	0.7084
10	133554843	133556047	0.97	0.85-1.09	0.6089
11	1242887	1243906	1.15	1.02-1.29	0.0186
11	1250234	1251240	1.18	1.06-1.31	0.0026
11	5777659	5778634	0.99	0.95-1.03	0.5406
11	55264899	55269338	1.03	0.97-1.1	0.2743
11	55603440	55651839	1	0.96-1.04	0.8695
11	90035211	90086540	0.99	0.95-1.04	0.6952
12	7872806	7933147	1.05	0.94-1.17	0.3624
12	8221821	8230646	0.98	0.95-1.02	0.3669
12	9531590	9532658	1.02	0.99-1.06	0.2321
12	9536199	9541286	1.02	0.99-1.06	0.2399
12	9541684	9558452	1.02	0.99-1.06	0.2377
12	10431116	10436174	0.98	0.93-1.02	0.324
12	11091299	11092229	0.99	0.95-1.02	0.4326
12	27495679	27502121	1	0.89-1.12	0.969
12	31131350	31132328	0.98	0.89-1.08	0.6886
12	31135579	31159054	1.01	0.93-1.11	0.7606
12	40480633	40485049	0.99	0.94-1.03	0.5133
12	40485049	40486092	0.91	0.55-1.43	0.7188
12	40488178	40489742	1.02	0.98-1.05	0.4345
12	52472065	52472280	1	0.96-1.03	0.834
12	52692420	52692880	0.9	0.84-0.96	0.001
12	123973160	123974020	0.96	0.9-1.02	0.1637
12	124011380	124012930	0.99	0.93-1.05	0.6406
12	132507235	132511952	1.08	1.03-1.14	0.0032
13	21155692	21172504	1.02	0.97-1.08	0.4476
13	102694368	102694498	0.98	0.96-1	0.0629
14	19747427	19936602	1	0.98-1.03	0.8573
14	23965761	23965983	0.91	0.84-0.98	0.0121
14	23968756	24001084	1.02	0.97-1.08	0.4453
15	41561126	41578276	0.99	0.95-1.03	0.6929
15	43598826	43604152	1.11	0.99-1.26	0.0769
15	43604649	43605399	1.11	0.99-1.25	0.0666
15	43610918	43640496	0.98	0.86-1.12	0.7763
15	43647916	43698766	0.9	0.77-1.04	0.1507
16	14864584	14866691	0.94	0.83-1.07	0.3777
16	16255719	16263215	0.99	0.95-1.03	0.7502
16	18531465	18562040	0.99	0.92-1.07	0.8734
16	20439799	20440427	1	0.89-1.12	0.9943
16	20480572	20480700	0.94	0.9-0.99	0.0207
16	22008301	22080880	1.01	0.94-1.09	0.792
16	28595781	28610191	1	0.96-1.04	0.9048
16	55810516	55820479	1.03	0.98-1.08	0.2851
16	69954333	69963068	0.99	0.96-1.03	0.6857
16	70148463	70156879	0.96	0.89-1.02	0.1883
16	75529148	75531062	0.93	0.8-1.07	0.3155
17	15613813	15614053	1.01	0.97-1.06	0.5684
17	27642237	27642348	0.97	0.93-1.01	0.148
17	36195285	36212569	1	0.96-1.03	0.8469
17	36428925	36429179	0.99	0.95-1.03	0.5206
17	41184520	41184854	0.94	0.88-1.01	0.1142
17	41378955	41382372	1.01	0.95-1.07	0.8068
17	46094559	46172143	0.97	0.94-1.01	0.1346
17	63894999	63910326	0.9	0.77-1.05	0.1599
19	4219590	4224505	1.04	0.93-1.16	0.4873
19	4512617	4513160	1.01	0.96-1.07	0.7083
19	17332929	17339600	0.97	0.86-1.08	0.5411
19	22756204	22756778	0.99	0.89-1.1	0.7933
19	40849817	40850426	1.09	0.98-1.21	0.1095
19	42765517	42935769	0.93	0.84-1.03	0.1669
19	43010269	43075632	0.94	0.84-1.05	0.239
19	43175214	43195273	1	0.89-1.12	0.9578
19	43197996	43205536	0.96	0.9-1.03	0.2241
19	43257321	43259135	0.98	0.91-1.05	0.513
19	46123885	46124156	1.08	0.93-1.25	0.3136
19	49958642	49959080	1.01	0.88-1.15	0.9016
19	49959359	49960938	1.15	1.01-1.3	0.0327
19	51643536	51646060	0.99	0.94-1.03	0.6044
19	54217317	54217477	1	0.95-1.06	0.9596
19	54803534	54821858	1.06	0.96-1.17	0.2304
19	54825027	54842918	1.06	1.02-1.11	0.0067
19	57859097	57859619	1	0.96-1.04	0.9302
20	1571719	1578694	1	0.95-1.06	0.9946
21	13610228	13610749	1.01	0.97-1.05	0.5736
21	13610228	13641566	1.01	0.97-1.05	0.5736
22	25327416	25360092	0.93	0.84-1.03	0.169
22	38984074	38992488	1.01	0.94-1.08	0.7833
22	42126573	42130791	1.07	1-1.15	0.0548
22	42512909	42556588	0.96	0.92-1.01	0.1173
X	1623106	1624453	0.96	0.86-1.07	0.4833
X	48058467	48131419	1.04	0.88-1.24	0.6624
X	104013169	104040404	0.98	0.89-1.07	0.6742
X	149715603	149716776	1.06	0.52-1.96	0.8652
X	152736161	152759912	0.95	0.87-1.04	0.2705
X	152767216	152767307	0.98	0.89-1.08	0.6887
X	154150655	154156533	1.07	1-1.15	0.0525

## Sheet: Table S4
Table S4. Characteristics of asthma-associated CNVs in unrelated Europeans
Chromosome	Start position	End position	CNV type	Stage 1								Stage 1 HWE P*	Stage 2								Stage 2 HWE P*
				CN = 0	CN = 1	CN = 2	CN = 3	CN = 4	CN = 5	CN = 6	CN > 6		CN = 0	CN = 1	CN = 2	CN = 3	CN = 4	CN = 5	CN = 6	CN > 6
6	32641971	32666607	Deletion	15843	23994	5305						9.78781e-154	49856	66404	20102						6.55848e-17
2	178432096	178444500	Duplication			19785	22236	3121				4.91278e-196			57313	65724	13325				5.83688e-173
6	31026054	31027714	Deletion	595	9167	35380						0.965093	1732	27534	107058	8	30				0.418217
6	32827709	32828045	Deletion	2748	16547	25847						0.145443	8287	50227	77848						0.121048
6	31995912	31996634	Multi-allelic	948	8958	24773	10077	381	2	3			2818	27321	82318	23756	138	7		4
12	52692420	52692880	Multi-allelic	261	6780	38097	4						843	19796	115711	12
5	71011274	71055457	Multi-allelic	63	2718	34128	6410	1530	229	46	18		1899	16319	100459	14380	2747	420	97	41
11	1250234	1251240	Multi-allelic		60	2877	42199	6					1	265	136082	14
12	132507235	132511952	Duplication			33948	10386	808				0.675531	1	1	103081	30862	2417				0.0541316
19	54825027	54842918	Deletion	2023	14949	28170						0.482199	6438	50436	79488						1.51632e-43
5	139325439	139325662	Duplication			43538	1602	2				0.000935959			131009	5327	26				0.000151791
1	120823308	120890315	Multi-allelic	3700	18510	22618	313	1					10909	53868	70259	1325	1
14	23965761	23965983	Multi-allelic	132	4487	40497	25	1					391	13195	122616	154	6
11	1242887	1243906	Deletion	60	2360	42721	1					4.88257e-06	1	233	136114		14				0.00470146
16	20480572	20480700	Multi-allelic			33196	10621	1246	79				1	84	99011	34069	3183	14
1	16922018	16948926	Multi-allelic			13458	22182	9365	98	23	16		1		40340	66806	28824	191	119	81
19	49959359	49960938	Multi-allelic	27	1822	43129	163	1						405	129871	6086
*Deviation from HWE checked for biallelic CNVs. Stage 2 CNVs that exhibited a different distribution of copy numbers to stage 1 are highlighted in red. Visual inspection shows that these CNVs did not genotype well in the additional stage 2 samples (clusters were not well separated)

## Sheet: Table S5
Table S5. Association of PRKRA and FBRSL1 CNVs with asthma, conditional on HLA variants
PRKRA CNV (chr2:178432096-178444500)				FBRSL1 CNV (chr12:132507235-132511952)
HLA variant	Beta	SE	P	HLA variant	Beta	SE	P
AA_A_.22_30018317_I	0.104424	0.0125881	1.08197e-16	AA_A_.22_30018317_I	0.0707862	0.0167703	2.43312e-05
AA_A_.22_30018317_V	0.104455	0.0125881	1.05941e-16	AA_A_.22_30018317_V	0.0708711	0.0167731	2.38627e-05
AA_A_.22_30018317_x	0.104455	0.0125881	1.05943e-16	AA_A_.22_30018317_x	0.0708703	0.016773	2.38674e-05
AA_A_.20_30018323_A	0.104452	0.0125881	1.06178e-16	AA_A_.20_30018323_A	0.0708418	0.0167732	2.4052e-05
AA_A_.20_30018323_P	0.104433	0.0125881	1.07545e-16	AA_A_.20_30018323_P	0.0707353	0.0167703	2.46601e-05
AA_A_.20_30018323_x	0.104455	0.0125881	1.05943e-16	AA_A_.20_30018323_x	0.0708703	0.016773	2.38674e-05
AA_A_.15_30018338_L	0.106138	0.0126136	3.94354e-17	AA_A_.15_30018338_L	0.0704127	0.0180404	9.49849e-05
AA_A_.15_30018338_V	0.106157	0.0126137	3.89541e-17	AA_A_.15_30018338_V	0.0702855	0.0180351	9.73266e-05
AA_A_.15_30018338_x	0.104439	0.012588	1.07027e-16	AA_A_.15_30018338_x	0.0708893	0.0167731	2.375e-05
AA_A_.11_30018350_L	0.103798	0.0126873	2.80853e-16	AA_A_.11_30018350_L	0.0758024	0.0169527	7.77056e-06
AA_A_.11_30018350_S	0.103759	0.0126867	2.87247e-16	AA_A_.11_30018350_S	0.0759051	0.0169552	7.57686e-06
AA_A_.11_30018350_x	0.10445	0.012588	1.0626e-16	AA_A_.11_30018350_x	0.0708659	0.0167724	2.38796e-05
AA_A_.2_30018377_R	0.104304	0.0125889	1.17671e-16	AA_A_.2_30018377_R	0.0709305	0.016771	2.34372e-05
AA_A_.2_30018377_W	0.104386	0.0125881	1.10982e-16	AA_A_.2_30018377_W	0.0710696	0.0167732	2.26433e-05
AA_A_.2_30018377_x	0.10445	0.012588	1.0626e-16	AA_A_.2_30018377_x	0.0708659	0.0167724	2.38796e-05
AA_A_9_30018537_F	0.103954	0.012623	1.79222e-16	AA_A_9_30018537_F	0.0816975	0.0174252	2.75269e-06
AA_A_9_30018537_FS	0.103923	0.0126206	1.80484e-16	AA_A_9_30018537_FS	0.0784457	0.0171738	4.92954e-06
AA_A_9_30018537_FT	0.104456	0.0125881	1.05916e-16	AA_A_9_30018537_FT	0.0760296	0.0171925	9.7676e-06
AA_A_9_30018537_FY	0.104316	0.0126579	1.70601e-16	AA_A_9_30018537_FY	0.0758438	0.0170369	8.5177e-06
AA_A_9_30018537_S	0.104437	0.0125896	1.08139e-16	AA_A_9_30018537_S	0.0720379	0.0168903	1.99867e-05
AA_A_9_30018537_T	0.104229	0.0127042	2.31931e-16	AA_A_9_30018537_T	0.0741457	0.0168867	1.12945e-05
AA_A_9_30018537_Y	0.104567	0.0125899	9.93355e-17	AA_A_9_30018537_Y	0.0739165	0.0170031	1.37862e-05
AA_A_12_30018546	0.104525	0.0125963	1.05823e-16	AA_A_12_30018546	0.0707656	0.0167783	2.46831e-05
AA_A_17_30018561	0.104636	0.0125943	9.71691e-17	AA_A_17_30018561	0.0707289	0.0167706	2.47088e-05
AA_A_19_30018567	0.104413	0.0125883	1.09095e-16	AA_A_19_30018567	0.070832	0.016771	2.40545e-05
AA_A_31_30018603	0.104433	0.0125881	1.07545e-16	AA_A_31_30018603	0.0707353	0.0167703	2.46601e-05
AA_A_35_30018615	0.104433	0.0125881	1.07545e-16	AA_A_35_30018615	0.0707353	0.0167703	2.46601e-05
AA_A_43_30018639	0.105305	0.0126024	6.49232e-17	AA_A_43_30018639	0.0701981	0.0167829	2.88056e-05
AA_A_44_30018642	0.110784	0.0126865	2.49384e-18	AA_A_44_30018642	0.0831934	0.0280111	0.00297787
AA_A_56_30018678_E	0.104433	0.0125881	1.07545e-16	AA_A_56_30018678_E	0.0707353	0.0167703	2.46601e-05
AA_A_56_30018678_G	0.104887	0.0126149	9.21339e-17	AA_A_56_30018678_G	0.0712723	0.0168331	2.29526e-05
AA_A_56_30018678_R	0.104879	0.012615	9.2623e-17	AA_A_56_30018678_R	0.0712864	0.016833	2.28637e-05
AA_A_62_30018696_E	0.104436	0.0125881	1.07265e-16	AA_A_62_30018696_E	0.0724434	0.0169058	1.82642e-05
AA_A_62_30018696_EL	0.103881	0.0126342	1.99716e-16	AA_A_62_30018696_EL	0.075907	0.0169907	7.91112e-06
AA_A_62_30018696_G	0.107583	0.0126393	1.71285e-17	AA_A_62_30018696_G	0.0664333	0.0173423	0.000127776
AA_A_62_30018696_GE	0.107038	0.0126335	2.40076e-17	AA_A_62_30018696_GE	0.0683779	0.0176586	0.000107854
AA_A_62_30018696_GL	0.109034	0.0127273	1.06257e-17	AA_A_62_30018696_GL	0.0706463	0.0174903	5.36397e-05
AA_A_62_30018696_GR	0.10621	0.0126098	3.67472e-17	AA_A_62_30018696_GR	0.0672	0.017632	0.000138269
AA_A_62_30018696_L	0.103534	0.0127151	3.86826e-16	AA_A_62_30018696_L	0.0738042	0.0168384	1.17011e-05
AA_A_62_30018696_Q	0.10733	0.012673	2.47051e-17	AA_A_62_30018696_Q	0.0764634	0.0183898	3.21153e-05
AA_A_62_30018696_QE	0.10759	0.0126735	2.07828e-17	AA_A_62_30018696_QE	0.072291	0.0178355	5.05207e-05
AA_A_62_30018696_QG	0.104115	0.0125982	1.40551e-16	AA_A_62_30018696_QG	0.0777065	0.0171701	6.01991e-06
AA_A_62_30018696_QL	0.106024	0.0126089	4.14791e-17	AA_A_62_30018696_QL	0.0697228	0.0180809	0.000115189
AA_A_62_30018696_QR	0.108374	0.0127165	1.5638e-17	AA_A_62_30018696_QR	0.0736422	0.0178674	3.76275e-05
AA_A_62_30018696_R	0.10462	0.0126006	1.01703e-16	AA_A_62_30018696_R	0.0716803	0.0168938	2.20554e-05
AA_A_62_30018696_RE	0.104614	0.0125946	9.87787e-17	AA_A_62_30018696_RE	0.0737132	0.0170632	1.56027e-05
AA_A_62_30018696_RL	0.104091	0.0126028	1.46449e-16	AA_A_62_30018696_RL	0.0750297	0.0169771	9.89395e-06
AA_A_63_30018699_E	0.104091	0.0126028	1.46451e-16	AA_A_63_30018699_E	0.0750297	0.0169771	9.89395e-06
AA_A_63_30018699_N	0.10462	0.0126006	1.01703e-16	AA_A_63_30018699_N	0.0716803	0.0168938	2.20553e-05
AA_A_63_30018699_Q	0.103534	0.0127151	3.86827e-16	AA_A_63_30018699_Q	0.0738042	0.0168384	1.17012e-05
AA_A_65_30018705	0.104436	0.0125881	1.07286e-16	AA_A_65_30018705	0.0724585	0.0169057	1.81882e-05
AA_A_66_30018708	0.107032	0.0126336	2.4119e-17	AA_A_66_30018708	0.068433	0.0176583	0.000106447
AA_A_67_30018711	0.110783	0.0126865	2.49417e-18	AA_A_67_30018711	0.0831986	0.0280112	0.00297615
AA_A_70_30018720	0.104559	0.0125886	9.90814e-17	AA_A_70_30018720	0.0715596	0.0173707	3.79583e-05
AA_A_73_30018729_I	0.104664	0.0125983	9.7526e-17	AA_A_73_30018729_I	0.0709928	0.0168146	2.42044e-05
AA_A_73_30018729_T	0.104664	0.0125983	9.75238e-17	AA_A_73_30018729_T	0.0709927	0.0168146	2.4205e-05
AA_A_74_30018732_D	0.107569	0.0126394	1.73087e-17	AA_A_74_30018732_D	0.0665059	0.0173416	0.00012554
AA_A_74_30018732_H	0.107565	0.0126395	1.7356e-17	AA_A_74_30018732_H	0.0665276	0.0173414	0.000124883
AA_A_74_30018732_N	0.104433	0.0125881	1.07545e-16	AA_A_74_30018732_N	0.0707353	0.0167703	2.46601e-05
AA_A_76_30018738_A	0.106613	0.0126005	2.65082e-17	AA_A_76_30018738_A	0.0560481	0.0225481	0.0129293
AA_A_76_30018738_E	0.104522	0.0125894	1.01996e-16	AA_A_76_30018738_E	0.0739416	0.0170301	1.41303e-05
AA_A_76_30018738_V	0.106784	0.0126038	2.4054e-17	AA_A_76_30018738_V	0.0566055	0.018943	0.00280631
AA_A_77_30018741_D	0.106787	0.0126039	2.40042e-17	AA_A_77_30018741_D	0.056561	0.0189429	0.00282769
AA_A_77_30018741_N	0.106627	0.012602	2.64709e-17	AA_A_77_30018741_N	0.0563545	0.0196978	0.00422374
AA_A_77_30018741_S	0.104477	0.0125887	1.04721e-16	AA_A_77_30018741_S	0.0717748	0.0168526	2.05364e-05
AA_A_79_30018747	0.104468	0.0125883	1.0515e-16	AA_A_79_30018747	0.0737503	0.0170091	1.45152e-05
AA_A_80_30018750	0.104468	0.0125883	1.0515e-16	AA_A_80_30018750	0.0737503	0.0170091	1.45152e-05
AA_A_81_30018753	0.104468	0.0125883	1.0515e-16	AA_A_81_30018753	0.0737503	0.0170091	1.45152e-05
AA_A_82_30018756	0.104468	0.0125883	1.0515e-16	AA_A_82_30018756	0.0737503	0.0170091	1.45152e-05
AA_A_83_30018759	0.104468	0.0125883	1.0515e-16	AA_A_83_30018759	0.0737503	0.0170091	1.45151e-05
AA_A_90_30018780	0.110881	0.0126852	2.31027e-18	AA_A_90_30018780	0.061709	0.0210597	0.00338758
AA_A_95_30019036_I	0.107014	0.0126333	2.43769e-17	AA_A_95_30019036_I	0.0684779	0.0176608	0.00010558
AA_A_95_30019036_L	0.104485	0.0125896	1.04704e-16	AA_A_95_30019036_L	0.0718066	0.0169222	2.20228e-05
AA_A_95_30019036_V	0.106934	0.0126292	2.51354e-17	AA_A_95_30019036_V	0.067486	0.0173185	9.74902e-05
AA_A_97_30019042_I	0.10796	0.0127221	2.13943e-17	AA_A_97_30019042_I	0.0828451	0.0189454	1.2265e-05
AA_A_97_30019042_IK	0.107956	0.0127221	2.14481e-17	AA_A_97_30019042_IK	0.0828646	0.0189454	1.22066e-05
AA_A_97_30019042_IM	0.106646	0.0126177	2.86179e-17	AA_A_97_30019042_IM	0.0666263	0.017496	0.000140048
AA_A_97_30019042_IR	0.103706	0.0126412	2.32855e-16	AA_A_97_30019042_IR	0.0797668	0.0172055	3.55016e-06
AA_A_97_30019042_K	0.104422	0.0125881	1.08355e-16	AA_A_97_30019042_K	0.0707205	0.0167703	2.47572e-05
AA_A_97_30019042_M	0.103703	0.0126412	2.33277e-16	AA_A_97_30019042_M	0.0797756	0.0172055	3.54129e-06
AA_A_97_30019042_R	0.106644	0.0126177	2.86514e-17	AA_A_97_30019042_R	0.0666372	0.017496	0.000139695
AA_A_99_30019048_C	0.106272	0.0126148	3.62776e-17	AA_A_99_30019048_C	0.0693254	0.0167894	3.64145e-05
AA_A_99_30019048_F	0.104436	0.0125881	1.07269e-16	AA_A_99_30019048_F	0.0723882	0.0169067	1.85537e-05
AA_A_99_30019048_Y	0.104436	0.0125881	1.07319e-16	AA_A_99_30019048_Y	0.0723216	0.0169077	1.89061e-05
AA_A_102_30019057	0.104431	0.0125881	1.07657e-16	AA_A_102_30019057	0.0704282	0.0167719	2.6788e-05
AA_A_105_30019066	0.110744	0.0126771	2.41952e-18	AA_A_105_30019066	0.058491	0.0200832	0.00358634
AA_A_107_30019072	0.10754	0.0126391	1.76175e-17	AA_A_107_30019072	0.0665664	0.017344	0.000124036
AA_A_109_30019078	0.104324	0.0125901	1.16908e-16	AA_A_109_30019078	0.0720949	0.0168252	1.82796e-05
AA_A_114_30019093_E	0.104611	0.0125921	9.75724e-17	AA_A_114_30019093_E	0.0706705	0.0167974	2.58531e-05
AA_A_114_30019093_H	0.106785	0.0126272	2.74982e-17	AA_A_114_30019093_H	0.0685263	0.0176856	0.00010676
AA_A_114_30019093_Q	0.104422	0.0125897	1.09297e-16	AA_A_114_30019093_Q	0.0727165	0.0169423	1.77066e-05
AA_A_114_30019093_R	0.107316	0.012645	2.12388e-17	AA_A_114_30019093_R	0.0717502	0.0184416	9.99671e-05
AA_A_114_30019093_RE	0.106913	0.0126363	2.656e-17	AA_A_114_30019093_RE	0.0718933	0.0182913	8.47805e-05
AA_A_114_30019093_RH	0.104485	0.0125922	1.0623e-16	AA_A_114_30019093_RH	0.0726696	0.0169783	1.86773e-05
AA_A_114_30019093_RQ	0.107136	0.0126343	2.25528e-17	AA_A_114_30019093_RQ	0.0682639	0.0177746	0.000122767
AA_A_116_30019099_D	0.107136	0.0126343	2.25529e-17	AA_A_116_30019099_D	0.068264	0.0177746	0.000122766
AA_A_116_30019099_H	0.104611	0.0125921	9.75721e-17	AA_A_116_30019099_H	0.0706705	0.0167974	2.58532e-05
AA_A_116_30019099_Y	0.106785	0.0126272	2.74982e-17	AA_A_116_30019099_Y	0.0685263	0.0176856	0.000106759
AA_A_127_30019132	0.106494	0.0126239	3.2868e-17	AA_A_127_30019132	0.0699696	0.0178154	8.5838e-05
AA_A_142_30019177	0.106847	0.012627	2.63377e-17	AA_A_142_30019177	0.0676385	0.0174518	0.000106304
AA_A_144_30019183_E	0.104442	0.0125883	1.06954e-16	AA_A_144_30019183_E	0.070757	0.0167702	2.45169e-05
AA_A_144_30019183_K	0.104046	0.0126653	2.12042e-16	AA_A_144_30019183_K	0.0776388	0.0171101	5.68975e-06
AA_A_144_30019183_Q	0.104044	0.0126653	2.12389e-16	AA_A_144_30019183_Q	0.0776446	0.0171101	5.68055e-06
AA_A_145_30019186	0.106849	0.012627	2.62933e-17	AA_A_145_30019186	0.0676256	0.0174518	0.000106625
AA_A_149_30019198	0.104469	0.012593	1.0784e-16	AA_A_149_30019198	0.0710635	0.0168337	2.42668e-05
AA_A_150_30019201	0.110791	0.0126866	2.48062e-18	AA_A_150_30019201	0.083027	0.0280103	0.00303509
AA_A_151_30019204	0.10399	0.0127091	2.78513e-16	AA_A_151_30019204	0.0768559	0.0170193	6.30764e-06
AA_A_152_30019207_A	0.110815	0.0126754	2.27835e-18	AA_A_152_30019207_A	0.0600253	0.0226969	0.00817769
AA_A_152_30019207_AE	0.108603	0.0127598	1.71905e-17	AA_A_152_30019207_AE	0.0821666	0.0187531	1.17861e-05
AA_A_152_30019207_AR	0.111132	0.0126841	1.92687e-18	AA_A_152_30019207_AR	0.06026	0.0222623	0.006793
AA_A_152_30019207_AV	0.10242	0.0126152	4.70935e-16	AA_A_152_30019207_AV	0.0630875	0.0171365	0.000231889
AA_A_152_30019207_AW	0.109503	0.0126513	4.9079e-18	AA_A_152_30019207_AW	0.0621431	0.0222519	0.0052269
AA_A_152_30019207_E	0.102149	0.0126262	5.95562e-16	AA_A_152_30019207_E	0.0634228	0.0170952	0.000207271
AA_A_152_30019207_ER	0.10207	0.0126326	6.48269e-16	AA_A_152_30019207_ER	0.0634431	0.0171161	0.000210025
AA_A_152_30019207_EV	0.109812	0.012659	4.1496e-18	AA_A_152_30019207_EV	0.0622221	0.0218688	0.00443782
AA_A_152_30019207_EW	0.102549	0.0126101	4.21409e-16	AA_A_152_30019207_EW	0.0630784	0.0171151	0.000228212
AA_A_152_30019207_R	0.104529	0.0125944	1.04443e-16	AA_A_152_30019207_R	0.0708393	0.0167834	2.43441e-05
AA_A_152_30019207_V	0.108038	0.0127425	2.28006e-17	AA_A_152_30019207_V	0.0818117	0.0185779	1.06412e-05
AA_A_152_30019207_VR	0.107818	0.0127307	2.47355e-17	AA_A_152_30019207_VR	0.0823726	0.0186627	1.01589e-05
AA_A_152_30019207_VW	0.108843	0.0127725	1.57293e-17	AA_A_152_30019207_VW	0.0816075	0.0186635	1.22787e-05
AA_A_152_30019207_W	0.10529	0.0126151	7.04228e-17	AA_A_152_30019207_W	0.0705593	0.0167826	2.61887e-05
AA_A_152_30019207_WR	0.104634	0.0125924	9.62739e-17	AA_A_152_30019207_WR	0.070634	0.0167961	2.60636e-05
AA_A_156_30019219_L	0.110739	0.012689	2.61157e-18	AA_A_156_30019219_L	0.0612746	0.018952	0.00122431
AA_A_156_30019219_Q	0.104746	0.0125916	8.89305e-17	AA_A_156_30019219_Q	0.0748273	0.0169861	1.05687e-05
AA_A_156_30019219_R	0.110791	0.0126866	2.48075e-18	AA_A_156_30019219_R	0.0830288	0.0280103	0.00303448
AA_A_156_30019219_RL	0.104767	0.0125945	8.91188e-17	AA_A_156_30019219_RL	0.0761723	0.0171733	9.18532e-06
AA_A_156_30019219_RQ	0.110835	0.0126816	2.3356e-18	AA_A_156_30019219_RQ	0.059561	0.0202774	0.00331077
AA_A_156_30019219_RW	0.109795	0.0126802	4.7663e-18	AA_A_156_30019219_RW	0.0725031	0.0215604	0.00077159
AA_A_156_30019219_W	0.104427	0.0125902	1.09248e-16	AA_A_156_30019219_W	0.0713957	0.0169012	2.39686e-05
AA_A_158_30019225	0.110792	0.0126866	2.48046e-18	AA_A_158_30019225	0.0830248	0.0280103	0.00303586
AA_A_161_30019234	0.102257	0.0126185	5.33066e-16	AA_A_161_30019234	0.0639805	0.0170034	0.000168012
AA_A_163_30019240_E	0.104432	0.0125881	1.0759e-16	AA_A_163_30019240_E	0.0707333	0.0167703	2.46734e-05
AA_A_163_30019240_R	0.110918	0.0126857	2.25837e-18	AA_A_163_30019240_R	0.0615655	0.02109	0.00350963
AA_A_163_30019240_T	0.110911	0.0126857	2.26941e-18	AA_A_163_30019240_T	0.061648	0.0210883	0.00346309
AA_A_166_30019249	0.109553	0.0126626	5.07275e-18	AA_A_166_30019249	0.0666164	0.0214766	0.00192341
AA_A_167_30019252	0.109553	0.0126626	5.07279e-18	AA_A_167_30019252	0.0666166	0.0214766	0.00192337
AA_A_171_30019264	0.104017	0.0125942	1.46781e-16	AA_A_171_30019264	0.0701793	0.0167768	2.8753e-05
AA_A_184_30019881_A	0.10748	0.0126921	2.49077e-17	AA_A_184_30019881_A	0.0755927	0.0179945	2.65872e-05
AA_A_184_30019881_P	0.107485	0.0126921	2.48196e-17	AA_A_184_30019881_P	0.0755696	0.0179945	2.67397e-05
AA_A_184_30019881_x	0.104333	0.0125883	1.15066e-16	AA_A_184_30019881_x	0.0705875	0.0167707	2.56518e-05
AA_A_186_30019887_K	0.104007	0.0125942	1.47723e-16	AA_A_186_30019887_K	0.070167	0.0167768	2.88473e-05
AA_A_186_30019887_R	0.104017	0.0125942	1.46777e-16	AA_A_186_30019887_R	0.0701793	0.0167768	2.87526e-05
AA_A_186_30019887_x	0.104333	0.0125883	1.15066e-16	AA_A_186_30019887_x	0.0705875	0.0167707	2.56518e-05
AA_A_193_30019908_A	0.108075	0.0127171	1.92263e-17	AA_A_193_30019908_A	0.0766543	0.0181848	2.49458e-05
AA_A_193_30019908_P	0.108081	0.0127171	1.91509e-17	AA_A_193_30019908_P	0.076629	0.0181848	2.51e-05
AA_A_193_30019908_x	0.104333	0.0125883	1.15066e-16	AA_A_193_30019908_x	0.0705875	0.0167707	2.56518e-05
AA_A_194_30019911_I	0.108081	0.0127171	1.91513e-17	AA_A_194_30019911_I	0.0766292	0.0181848	2.50992e-05
AA_A_194_30019911_V	0.108075	0.0127171	1.92267e-17	AA_A_194_30019911_V	0.0766544	0.0181848	2.49451e-05
AA_A_194_30019911_x	0.104333	0.0125883	1.15066e-16	AA_A_194_30019911_x	0.0705875	0.0167707	2.56518e-05
AA_A_207_30019950_G	0.108087	0.0127171	1.90569e-17	AA_A_207_30019950_G	0.0765976	0.0181852	2.53024e-05
AA_A_207_30019950_S	0.108082	0.0127171	1.91319e-17	AA_A_207_30019950_S	0.0766229	0.0181852	2.51471e-05
AA_A_207_30019950_x	0.104333	0.0125883	1.15066e-16	AA_A_207_30019950_x	0.0705875	0.0167707	2.56518e-05
HLA_A_01	0.110813	0.0126866	2.44413e-18	HLA_A_01	0.0825703	0.0280199	0.00321031
HLA_A_0101	0.111089	0.0126933	2.10021e-18	HLA_A_0101	0.0804881	0.0274404	0.0033549
HLA_A_0102	0.104398	0.0125933	1.13261e-16	HLA_A_0102	0.0720762	0.0170539	2.37489e-05
HLA_A_0103	0.104453	0.0125881	1.06113e-16	HLA_A_0103	0.0707362	0.0167703	2.46546e-05
HLA_A_02	0.107587	0.0126393	1.70859e-17	HLA_A_02	0.0664188	0.0173422	0.000128203
HLA_A_0201	0.106788	0.0126279	2.75603e-17	HLA_A_0201	0.0679019	0.0173065	8.7279e-05
HLA_A_0202	0.104418	0.0125881	1.08558e-16	HLA_A_0202	0.0708807	0.0167714	2.3759e-05
HLA_A_0203	0.104458	0.0125884	1.05942e-16	HLA_A_0203	0.0708611	0.0167763	2.40139e-05
HLA_A_0205	0.105438	0.012603	5.95436e-17	HLA_A_0205	0.0701085	0.0167818	2.94538e-05
HLA_A_0206	0.104912	0.0125926	8.00011e-17	HLA_A_0206	0.070367	0.0167741	2.72909e-05
HLA_A_0207	0.106272	0.0126148	3.62776e-17	HLA_A_0207	0.0693254	0.0167894	3.64145e-05
HLA_A_0211	0.104415	0.0125879	1.08683e-16	HLA_A_0211	0.07056	0.0167726	2.58942e-05
HLA_A_0216	0.104431	0.0125885	1.07902e-16	HLA_A_0216	0.0704595	0.0167708	2.65353e-05
HLA_A_0217	0.104492	0.0125881	1.03402e-16	HLA_A_0217	0.0704712	0.0167726	2.65074e-05
HLA_A_03	0.102259	0.0126186	5.32662e-16	HLA_A_03	0.0639888	0.0170034	0.000167696
HLA_A_0301	0.102096	0.0126191	5.93539e-16	HLA_A_0301	0.0635124	0.017003	0.000187442
HLA_A_0302	0.104582	0.0125883	9.74472e-17	HLA_A_0302	0.0720306	0.0167822	1.77012e-05
HLA_A_11	0.104569	0.0125886	9.8479e-17	HLA_A_11	0.0732305	0.0168522	1.38991e-05
HLA_A_1101	0.104567	0.0125886	9.8567e-17	HLA_A_1101	0.0732165	0.016852	1.39482e-05
HLA_A_1102	0.104413	0.0125883	1.09095e-16	HLA_A_1102	0.0708321	0.016771	2.40536e-05
HLA_A_1103	0.104435	0.0125883	1.07529e-16	HLA_A_1103	0.0707499	0.0167703	2.45641e-05
HLA_A_1105	0.104451	0.0125881	1.06247e-16	HLA_A_1105	0.0707955	0.0167703	2.42706e-05
HLA_A_23	0.104234	0.0126014	1.32134e-16	HLA_A_23	0.0715733	0.0167928	2.02479e-05
HLA_A_2301	0.104234	0.0126014	1.32134e-16	HLA_A_2301	0.0715733	0.0167928	2.02479e-05
HLA_A_24	0.10447	0.0125909	1.06584e-16	HLA_A_24	0.0715234	0.0168786	2.25998e-05
HLA_A_2401	0.104414	0.0125881	1.08865e-16	HLA_A_2401	0.0708269	0.0167706	2.40781e-05
HLA_A_2402	0.104488	0.0125913	1.05497e-16	HLA_A_2402	0.0716072	0.0168776	2.20822e-05
HLA_A_2403	0.104564	0.0125894	9.91851e-17	HLA_A_2403	0.0705611	0.0167759	2.59827e-05
HLA_A_2407	0.10437	0.0125887	1.12566e-16	HLA_A_2407	0.0706227	0.0167719	2.54481e-05
HLA_A_2410	0.104449	0.0125882	1.0644e-16	HLA_A_2410	0.0708037	0.0167703	2.4218e-05
HLA_A_25	0.104389	0.0125997	1.18099e-16	HLA_A_25	0.0705519	0.0167957	2.66221e-05
HLA_A_2501	0.104389	0.0125997	1.18099e-16	HLA_A_2501	0.0705519	0.0167957	2.66221e-05
HLA_A_26	0.104442	0.0125881	1.06885e-16	HLA_A_26	0.0710523	0.0168098	2.3699e-05
HLA_A_2601	0.104444	0.0125881	1.06765e-16	HLA_A_2601	0.0710244	0.0168091	2.38562e-05
HLA_A_2608	0.104464	0.0125885	1.05519e-16	HLA_A_2608	0.0707911	0.0167711	2.43205e-05
HLA_A_29	0.103535	0.0127151	3.86676e-16	HLA_A_29	0.0738037	0.0168384	1.17028e-05
HLA_A_2901	0.104431	0.0125881	1.07657e-16	HLA_A_2901	0.0704282	0.0167719	2.6788e-05
HLA_A_2902	0.103094	0.0127193	5.25906e-16	HLA_A_2902	0.0741186	0.0168367	1.07153e-05
HLA_A_30	0.104611	0.0125921	9.76101e-17	HLA_A_30	0.070672	0.0167974	2.58434e-05
HLA_A_3001	0.10529	0.0126151	7.04242e-17	HLA_A_3001	0.0705593	0.0167826	2.61886e-05
HLA_A_3002	0.104538	0.0125944	1.03801e-16	HLA_A_3002	0.070854	0.0167833	2.42464e-05
HLA_A_3004	0.104444	0.0125881	1.06722e-16	HLA_A_3004	0.0707809	0.0167716	2.43994e-05
HLA_A_31	0.104616	0.0126136	1.09615e-16	HLA_A_31	0.0713599	0.0168041	2.17061e-05
HLA_A_3101	0.104619	0.0126136	1.09407e-16	HLA_A_3101	0.0713556	0.016804	2.17292e-05
HLA_A_3103	0.104364	0.0125882	1.127e-16	HLA_A_3103	0.0706208	0.0167706	2.54251e-05
HLA_A_3112	0.10435	0.0125885	1.13894e-16	HLA_A_3112	0.0705993	0.0167712	2.55884e-05
HLA_A_32	0.104352	0.0125899	1.14633e-16	HLA_A_32	0.0719381	0.0168244	1.90431e-05
HLA_A_3201	0.104352	0.0125899	1.14633e-16	HLA_A_3201	0.0719381	0.0168244	1.90431e-05
HLA_A_33	0.104257	0.0125955	1.26006e-16	HLA_A_33	0.0704406	0.0167792	2.6919e-05
HLA_A_3301	0.104017	0.0125942	1.46777e-16	HLA_A_3301	0.0701793	0.0167768	2.87526e-05
HLA_A_3303	0.104623	0.0125895	9.54497e-17	HLA_A_3303	0.0710324	0.0167727	2.28555e-05
HLA_A_34	0.104433	0.012588	1.07451e-16	HLA_A_34	0.0708085	0.0167712	2.42117e-05
HLA_A_3401	0.104424	0.0125881	1.08197e-16	HLA_A_3401	0.0707862	0.0167703	2.43312e-05
HLA_A_3402	0.104434	0.012588	1.07445e-16	HLA_A_3402	0.0708081	0.0167712	2.42143e-05
HLA_A_36	0.104428	0.0125881	1.07887e-16	HLA_A_36	0.0706975	0.0167703	2.49077e-05
HLA_A_3601	0.104437	0.012588	1.07182e-16	HLA_A_3601	0.0707454	0.0167703	2.45942e-05
HLA_A_3603	0.104427	0.0125882	1.08023e-16	HLA_A_3603	0.0707071	0.0167703	2.48451e-05
HLA_A_66	0.104571	0.0125898	9.89657e-17	HLA_A_66	0.0709351	0.016773	2.34615e-05
HLA_A_6601	0.104571	0.0125898	9.89657e-17	HLA_A_6601	0.0709351	0.016773	2.34615e-05
HLA_A_6602	0.10444	0.012588	1.0698e-16	HLA_A_6602	0.0707557	0.0167702	2.45236e-05
HLA_A_68	0.104582	0.0125909	9.88785e-17	HLA_A_68	0.0715783	0.0168171	2.07847e-05
HLA_A_6801	0.104484	0.0125884	1.04078e-16	HLA_A_6801	0.0715601	0.0168085	2.06842e-05
HLA_A_6802	0.104525	0.0125963	1.05829e-16	HLA_A_6802	0.0707655	0.0167783	2.46838e-05
HLA_A_6803	0.104401	0.0125881	1.09861e-16	HLA_A_6803	0.0707037	0.0167703	2.48672e-05
HLA_A_69	0.104491	0.0125882	1.03487e-16	HLA_A_69	0.0708984	0.0167713	2.36437e-05
HLA_A_6901	0.104491	0.0125882	1.03487e-16	HLA_A_6901	0.0708984	0.0167713	2.36437e-05
HLA_A_74	0.104305	0.0125889	1.17644e-16	HLA_A_74	0.0709306	0.016771	2.34364e-05
HLA_A_7401	0.104304	0.0125889	1.17672e-16	HLA_A_7401	0.0709305	0.016771	2.34371e-05
HLA_A_80	0.104433	0.0125881	1.07545e-16	HLA_A_80	0.0707353	0.0167703	2.46603e-05
HLA_A_8001	0.104433	0.0125881	1.07545e-16	HLA_A_8001	0.0707353	0.0167703	2.46603e-05
AA_A_245_30020064_A	0.104582	0.0125909	9.88479e-17	AA_A_245_30020064_A	0.0715805	0.0168171	2.07737e-05
AA_A_245_30020064_V	0.104582	0.0125909	9.88815e-17	AA_A_245_30020064_V	0.0715783	0.0168171	2.07853e-05
AA_A_245_30020064_x	0.104421	0.0125881	1.08386e-16	AA_A_245_30020064_x	0.0708241	0.0167707	2.40977e-05
AA_A_246_30020067_A	0.10398	0.0126437	1.97027e-16	AA_A_246_30020067_A	0.0763934	0.0170329	7.29001e-06
AA_A_246_30020067_S	0.103987	0.0126436	1.96088e-16	AA_A_246_30020067_S	0.0763716	0.0170327	7.33156e-06
AA_A_246_30020067_x	0.104345	0.0125885	1.14314e-16	AA_A_246_30020067_x	0.0705946	0.0167712	2.56199e-05
AA_A_253_30020088_E	0.108081	0.0127171	1.91493e-17	AA_A_253_30020088_E	0.076636	0.0181859	2.50858e-05
AA_A_253_30020088_EK	0.108074	0.0127172	1.92425e-17	AA_A_253_30020088_EK	0.0766671	0.0181856	2.48872e-05
AA_A_253_30020088_EQ	0.104433	0.0125881	1.07554e-16	AA_A_253_30020088_EQ	0.0707363	0.0167704	2.46547e-05
AA_A_253_30020088_Ex	0.108082	0.0127172	1.91328e-17	AA_A_253_30020088_Ex	0.0766313	0.0181859	2.51137e-05
AA_A_253_30020088_K	0.104433	0.0125881	1.07544e-16	AA_A_253_30020088_K	0.0707353	0.0167703	2.46601e-05
AA_A_253_30020088_Q	0.108076	0.0127172	1.92259e-17	AA_A_253_30020088_Q	0.0766624	0.0181855	2.49149e-05
AA_A_253_30020088_x	0.104483	0.0125883	1.0406e-16	AA_A_253_30020088_x	0.070825	0.0167706	2.40896e-05
AA_A_255_30020094_K	0.104433	0.0125881	1.07544e-16	AA_A_255_30020094_K	0.0707353	0.0167703	2.46601e-05
AA_A_255_30020094_Q	0.104433	0.0125881	1.07554e-16	AA_A_255_30020094_Q	0.0707363	0.0167704	2.46547e-05
AA_A_255_30020094_x	0.104483	0.0125883	1.0406e-16	AA_A_255_30020094_x	0.070825	0.0167706	2.40896e-05
AA_A_268_30020133_E	0.104433	0.0125881	1.07544e-16	AA_A_268_30020133_E	0.0707353	0.0167703	2.46603e-05
AA_A_268_30020133_K	0.104433	0.0125881	1.07554e-16	AA_A_268_30020133_K	0.0707363	0.0167704	2.46549e-05
AA_A_268_30020133_x	0.104483	0.0125883	1.0406e-16	AA_A_268_30020133_x	0.070825	0.0167706	2.40896e-05
AA_A_276_30020259_L	0.107942	0.0127226	2.17015e-17	AA_A_276_30020259_L	0.0830491	0.0189548	1.17902e-05
AA_A_276_30020259_P	0.107981	0.0127227	2.11641e-17	AA_A_276_30020259_P	0.0828088	0.0189467	1.2389e-05
AA_A_276_30020259_x	0.104442	0.012588	1.06815e-16	AA_A_276_30020259_x	0.0708981	0.0167732	2.36964e-05
AA_A_282_30020277_I	0.104436	0.0125881	1.07299e-16	AA_A_282_30020277_I	0.0725299	0.0169083	1.78983e-05
AA_A_282_30020277_V	0.104436	0.0125881	1.07277e-16	AA_A_282_30020277_V	0.0724365	0.0169055	1.82918e-05
AA_A_282_30020277_x	0.104442	0.012588	1.06815e-16	AA_A_282_30020277_x	0.0708981	0.0167732	2.36964e-05
AA_A_283_30020280_H	0.104234	0.0126014	1.32115e-16	AA_A_283_30020280_H	0.071573	0.0167928	2.02495e-05
AA_A_283_30020280_P	0.104203	0.012601	1.34631e-16	AA_A_283_30020280_P	0.0716757	0.0167952	1.97556e-05
AA_A_283_30020280_x	0.104442	0.012588	1.06815e-16	AA_A_283_30020280_x	0.0708981	0.0167732	2.36964e-05
AA_A_288_30020295_I	0.104442	0.012588	1.06819e-16	AA_A_288_30020295_I	0.0708989	0.0167732	2.36916e-05
AA_A_288_30020295_L	0.104424	0.0125881	1.08197e-16	AA_A_288_30020295_L	0.0707862	0.0167703	2.43312e-05
AA_A_288_30020295_x	0.104442	0.012588	1.06815e-16	AA_A_288_30020295_x	0.0708981	0.0167732	2.36964e-05
AA_A_294_30020313_F	0.108121	0.0127175	1.86764e-17	AA_A_294_30020313_F	0.0764699	0.01818	2.59624e-05
AA_A_294_30020313_L	0.108082	0.0127173	1.91549e-17	AA_A_294_30020313_L	0.0766434	0.0181854	2.50273e-05
AA_A_294_30020313_x	0.104442	0.012588	1.06815e-16	AA_A_294_30020313_x	0.0708981	0.0167732	2.36964e-05
AA_A_297_30020322_M	0.104324	0.0125901	1.16909e-16	AA_A_297_30020322_M	0.072095	0.0168252	1.82792e-05
AA_A_297_30020322_V	0.104315	0.0125901	1.17575e-16	AA_A_297_30020322_V	0.0721972	0.0168278	1.78394e-05
AA_A_297_30020322_x	0.104442	0.012588	1.06815e-16	AA_A_297_30020322_x	0.0708981	0.0167732	2.36964e-05
AA_A_298_30020325_F	0.103804	0.0126873	2.79929e-16	AA_A_298_30020325_F	0.075794	0.0169527	7.78851e-06
AA_A_298_30020325_I	0.103761	0.012687	2.87331e-16	AA_A_298_30020325_I	0.0759142	0.0169557	7.563e-06
AA_A_298_30020325_x	0.104442	0.012588	1.06847e-16	AA_A_298_30020325_x	0.0709048	0.0167732	2.36536e-05
AA_A_299_30020328_A	0.103994	0.0126435	1.95081e-16	AA_A_299_30020328_A	0.0763552	0.0170328	7.36616e-06
AA_A_299_30020328_T	0.103964	0.0126434	1.98884e-16	AA_A_299_30020328_T	0.0764809	0.0170362	7.14491e-06
AA_A_299_30020328_x	0.104442	0.012588	1.06847e-16	AA_A_299_30020328_x	0.0709048	0.0167732	2.36536e-05
AA_A_307_30020352_M	0.103758	0.012687	2.8792e-16	AA_A_307_30020352_M	0.0759185	0.0169557	7.5538e-06
AA_A_307_30020352_R	0.103804	0.0126873	2.79932e-16	AA_A_307_30020352_R	0.075794	0.0169527	7.78845e-06
AA_A_307_30020352_x	0.104442	0.012588	1.06847e-16	AA_A_307_30020352_x	0.0709048	0.0167732	2.36536e-05
AA_A_310_30020361_K	0.104433	0.0125881	1.07544e-16	AA_A_310_30020361_K	0.0707353	0.0167703	2.46603e-05
AA_A_310_30020361_R	0.104443	0.012588	1.06718e-16	AA_A_310_30020361_R	0.0708753	0.0167733	2.38427e-05
AA_A_310_30020361_x	0.104442	0.012588	1.06847e-16	AA_A_310_30020361_x	0.0709048	0.0167732	2.36536e-05
AA_A_311_30020364_K	0.104436	0.0125881	1.07303e-16	AA_A_311_30020364_K	0.0725278	0.0169082	1.79079e-05
AA_A_311_30020364_N	0.104436	0.0125881	1.07275e-16	AA_A_311_30020364_N	0.0724302	0.0169055	1.83226e-05
AA_A_311_30020364_x	0.104442	0.012588	1.06847e-16	AA_A_311_30020364_x	0.0709048	0.0167732	2.36536e-05
AA_A_314_30020815_D	0.104442	0.012588	1.06815e-16	AA_A_314_30020815_D	0.0708312	0.0167734	2.41243e-05
AA_A_314_30020815_V	0.104433	0.0125881	1.07544e-16	AA_A_314_30020815_V	0.0707353	0.0167703	2.46603e-05
AA_A_314_30020815_x	0.104442	0.012588	1.06849e-16	AA_A_314_30020815_x	0.0708597	0.0167732	2.39393e-05
AA_A_321_30020836_S	0.107984	0.0127227	2.11101e-17	AA_A_321_30020836_S	0.0827894	0.0189468	1.2449e-05
AA_A_321_30020836_T	0.107957	0.0127226	2.14848e-17	AA_A_321_30020836_T	0.0829742	0.0189553	1.20121e-05
AA_A_321_30020836_x	0.104442	0.012588	1.06849e-16	AA_A_321_30020836_x	0.0708597	0.0167732	2.39393e-05
AA_A_334_30021017_M	0.103987	0.0126436	1.96101e-16	AA_A_334_30021017_M	0.0763719	0.0170327	7.33089e-06
AA_A_334_30021017_V	0.103968	0.0126435	1.98392e-16	AA_A_334_30021017_V	0.0764694	0.0170361	7.16669e-06
AA_A_334_30021017_x	0.104442	0.012588	1.06849e-16	AA_A_334_30021017_x	0.0708597	0.0167732	2.39393e-05
AA_C_339_31345102_A	0.117853	0.0132048	4.45501e-19	AA_C_339_31345102_A	0.0802533	0.0186458	1.67674e-05
AA_C_339_31345102_T	0.117623	0.0132036	5.17663e-19	AA_C_339_31345102_T	0.0807377	0.0186507	1.4984e-05
AA_C_339_31345102_x	0.104548	0.0125885	9.98024e-17	AA_C_339_31345102_x	0.0711476	0.0167723	2.21578e-05
AA_C_326_31345141_C	0.117618	0.0132036	5.19491e-19	AA_C_326_31345141_C	0.0807498	0.0186508	1.49406e-05
AA_C_326_31345141_S	0.11785	0.0132048	4.4672e-19	AA_C_326_31345141_S	0.0802631	0.0186459	1.67287e-05
AA_C_326_31345141_x	0.104549	0.0125886	9.97278e-17	AA_C_326_31345141_x	0.0711498	0.0167724	2.2145e-05
AA_C_309_31345739_C	0.104573	0.0125895	9.86732e-17	AA_C_309_31345739_C	0.0710826	0.016776	2.26354e-05
AA_C_309_31345739_H	0.104507	0.0125892	1.03001e-16	AA_C_309_31345739_H	0.0709068	0.0167746	2.36793e-05
AA_C_309_31345739_x	0.104559	0.0125886	9.91109e-17	AA_C_309_31345739_x	0.0711893	0.0167725	2.19172e-05
AA_C_308_31345742_I	0.104507	0.0125892	1.03002e-16	AA_C_308_31345742_I	0.0709068	0.0167746	2.36793e-05
AA_C_308_31345742_M	0.104573	0.0125895	9.86685e-17	AA_C_308_31345742_M	0.0710828	0.016776	2.2634e-05
AA_C_308_31345742_x	0.104559	0.0125886	9.91053e-17	AA_C_308_31345742_x	0.0711896	0.0167725	2.19156e-05
AA_C_307_31345745_M	0.117598	0.0132038	5.27317e-19	AA_C_307_31345745_M	0.0808009	0.0186506	1.47531e-05
AA_C_307_31345745_V	0.117848	0.0132051	4.47866e-19	AA_C_307_31345745_V	0.0802755	0.0186456	1.66729e-05
AA_C_307_31345745_x	0.104559	0.0125886	9.91044e-17	AA_C_307_31345745_x	0.0711896	0.0167725	2.19158e-05
AA_C_306_31345748_A	0.117854	0.013208	4.54335e-19	AA_C_306_31345748_A	0.0801013	0.0186039	1.66528e-05
AA_C_306_31345748_V	0.118101	0.0132092	3.86176e-19	AA_C_306_31345748_V	0.0795829	0.0185985	1.87733e-05
AA_C_306_31345748_x	0.104559	0.0125886	9.91036e-17	AA_C_306_31345748_x	0.0711896	0.0167725	2.19159e-05
AA_C_305_31345751_A	0.117848	0.0132051	4.47904e-19	AA_C_305_31345751_A	0.0802758	0.0186456	1.66718e-05
AA_C_305_31345751_T	0.117598	0.0132038	5.27338e-19	AA_C_305_31345751_T	0.0808011	0.0186506	1.47526e-05
AA_C_305_31345751_x	0.104559	0.0125886	9.91063e-17	AA_C_305_31345751_x	0.0711895	0.0167725	2.1916e-05
AA_C_304_31345754_M	0.10842	0.0128154	2.67152e-17	AA_C_304_31345754_M	0.0736051	0.0171461	1.76411e-05
AA_C_304_31345754_V	0.108267	0.0128147	2.94684e-17	AA_C_304_31345754_V	0.073829	0.017148	1.66684e-05
AA_C_304_31345754_x	0.104559	0.0125886	9.91047e-17	AA_C_304_31345754_x	0.0711895	0.0167725	2.19164e-05
AA_C_303_31345757_M	0.103885	0.0125922	1.58448e-16	AA_C_303_31345757_M	0.0681852	0.0168559	5.22825e-05
AA_C_303_31345757_V	0.103913	0.0125923	1.55633e-16	AA_C_303_31345757_V	0.0683427	0.0168573	5.03085e-05
AA_C_303_31345757_x	0.104559	0.0125886	9.9101e-17	AA_C_303_31345757_x	0.0711897	0.0167725	2.1915e-05
AA_C_295_31345781_A	0.117814	0.0132056	4.60069e-19	AA_C_295_31345781_A	0.0803658	0.0186445	1.62947e-05
AA_C_295_31345781_V	0.117562	0.0132043	5.41933e-19	AA_C_295_31345781_V	0.0808925	0.0186496	1.44116e-05
AA_C_295_31345781_x	0.10456	0.0125886	9.90705e-17	AA_C_295_31345781_x	0.0711908	0.0167725	2.1909e-05
AA_C_291_31345793_L	0.104572	0.0125895	9.8781e-17	AA_C_291_31345793_L	0.0710792	0.0167759	2.26557e-05
AA_C_291_31345793_P	0.104504	0.0125892	1.0314e-16	AA_C_291_31345793_P	0.0709024	0.0167746	2.3707e-05
AA_C_291_31345793_x	0.10456	0.0125886	9.90596e-17	AA_C_291_31345793_x	0.0711907	0.0167725	2.19092e-05
AA_C_289_31345799_A	0.104571	0.0125895	9.88106e-17	AA_C_289_31345799_A	0.0710782	0.0167759	2.26617e-05
AA_C_289_31345799_S	0.104504	0.0125892	1.03165e-16	AA_C_289_31345799_S	0.0709016	0.0167746	2.37121e-05
AA_C_289_31345799_x	0.10456	0.0125886	9.90493e-17	AA_C_289_31345799_x	0.0711913	0.0167725	2.19058e-05
AA_C_285_31345811_L	0.104504	0.0125892	1.03201e-16	AA_C_285_31345811_L	0.0709004	0.0167746	2.37194e-05
AA_C_285_31345811_M	0.117597	0.0132038	5.2764e-19	AA_C_285_31345811_M	0.0808028	0.0186506	1.4746e-05
AA_C_285_31345811_ML	0.117843	0.013208	4.5749e-19	AA_C_285_31345811_ML	0.0801243	0.0186042	1.65641e-05
AA_C_285_31345811_MV	0.10457	0.0125895	9.8854e-17	AA_C_285_31345811_MV	0.0710767	0.0167759	2.26707e-05
AA_C_285_31345811_Mx	0.117849	0.0132051	4.47845e-19	AA_C_285_31345811_Mx	0.0802753	0.0186455	1.6673e-05
AA_C_285_31345811_V	0.118092	0.0132092	3.8859e-19	AA_C_285_31345811_V	0.0796038	0.0185987	1.86837e-05
AA_C_285_31345811_x	0.10456	0.0125886	9.90471e-17	AA_C_285_31345811_x	0.0711912	0.0167725	2.19066e-05
AA_C_284_31345814_I	0.10457	0.0125895	9.8855e-17	AA_C_284_31345814_I	0.0710766	0.0167759	2.26708e-05
AA_C_284_31345814_N	0.104503	0.0125892	1.03207e-16	AA_C_284_31345814_N	0.0709002	0.0167746	2.37206e-05
AA_C_284_31345814_x	0.10456	0.0125886	9.90477e-17	AA_C_284_31345814_x	0.071191	0.0167725	2.19073e-05
AA_C_275_31345841_E	0.104624	0.0126072	1.05219e-16	AA_C_275_31345841_E	0.0738242	0.017066	1.51983e-05
AA_C_275_31345841_EG	0.1039	0.0125931	1.57709e-16	AA_C_275_31345841_EG	0.0684571	0.0168627	4.91412e-05
AA_C_275_31345841_EK	0.103391	0.0126381	2.8173e-16	AA_C_275_31345841_EK	0.0760162	0.0169347	7.16264e-06
AA_C_275_31345841_Ex	0.10467	0.0126074	1.0214e-16	AA_C_275_31345841_Ex	0.0736143	0.0170647	1.60444e-05
AA_C_275_31345841_G	0.103469	0.0126385	2.68161e-16	AA_C_275_31345841_G	0.0758243	0.0169333	7.54039e-06
AA_C_275_31345841_K	0.103868	0.012593	1.60941e-16	AA_C_275_31345841_K	0.0682943	0.0168613	5.11416e-05
AA_C_275_31345841_x	0.104561	0.0125886	9.90251e-17	AA_C_275_31345841_x	0.0711914	0.0167725	2.1905e-05
AA_C_273_31345971_R	0.117873	0.0132052	4.40496e-19	AA_C_273_31345971_R	0.0802255	0.0186457	1.68777e-05
AA_C_273_31345971_S	0.117595	0.0132039	5.28539e-19	AA_C_273_31345971_S	0.0808081	0.0186505	1.47257e-05
AA_C_273_31345971_x	0.104599	0.0125887	9.66003e-17	AA_C_273_31345971_x	0.0711997	0.0167722	2.18496e-05
AA_C_270_31345980_C	0.104496	0.0125892	1.03724e-16	AA_C_270_31345980_C	0.0708831	0.0167745	2.38266e-05
AA_C_270_31345980_L	0.104572	0.0125895	9.87293e-17	AA_C_270_31345980_L	0.0710739	0.0167758	2.26835e-05
AA_C_270_31345980_x	0.104599	0.0125887	9.65962e-17	AA_C_270_31345980_x	0.0712	0.0167722	2.18483e-05
AA_C_267_31345989_P	0.11809	0.0132093	3.89478e-19	AA_C_267_31345989_P	0.0796211	0.0185999	1.86276e-05
AA_C_267_31345989_Q	0.117812	0.013208	4.67414e-19	AA_C_267_31345989_Q	0.0801953	0.0186049	1.62927e-05
AA_C_267_31345989_x	0.104599	0.0125887	9.6597e-17	AA_C_267_31345989_x	0.0711997	0.0167722	2.18497e-05
AA_C_261_31346007_M	0.117594	0.0132039	5.28739e-19	AA_C_261_31346007_M	0.0808092	0.0186505	1.47213e-05
AA_C_261_31346007_V	0.117844	0.013205	4.49011e-19	AA_C_261_31346007_V	0.0802834	0.0186458	1.66458e-05
AA_C_261_31346007_x	0.104569	0.0125886	9.84795e-17	AA_C_261_31346007_x	0.0711697	0.0167722	2.20239e-05
AA_C_253_31346031_E	0.118053	0.0132091	3.98944e-19	AA_C_253_31346031_E	0.0796938	0.0186002	1.83102e-05
AA_C_253_31346031_Q	0.117804	0.013208	4.69708e-19	AA_C_253_31346031_Q	0.0802113	0.018605	1.62319e-05
AA_C_253_31346031_x	0.104569	0.0125886	9.84453e-17	AA_C_253_31346031_x	0.0711706	0.0167722	2.20187e-05
AA_C_248_31346046_M	0.102778	0.0126118	3.65937e-16	AA_C_248_31346046_M	0.0680538	0.016809	5.15123e-05
AA_C_248_31346046_V	0.102896	0.0126121	3.39193e-16	AA_C_248_31346046_V	0.0682004	0.0168104	4.96976e-05
AA_C_248_31346046_x	0.104569	0.0125886	9.84499e-17	AA_C_248_31346046_x	0.0711706	0.0167722	2.20188e-05
AA_C_219_31346133_R	0.105462	0.0125976	5.68303e-17	AA_C_219_31346133_R	0.0674427	0.0171039	8.04318e-05
AA_C_219_31346133_W	0.105499	0.0125977	5.54809e-17	AA_C_219_31346133_W	0.0672346	0.0171023	8.44803e-05
AA_C_219_31346133_x	0.104557	0.0125886	9.92603e-17	AA_C_219_31346133_x	0.0711797	0.0167722	2.19659e-05
AA_C_211_31346157_A	0.104501	0.0125884	1.029e-16	AA_C_211_31346157_A	0.0726876	0.0168027	1.51886e-05
AA_C_211_31346157_T	0.104488	0.0125883	1.03773e-16	AA_C_211_31346157_T	0.0725091	0.0168015	1.59149e-05
AA_C_211_31346157_x	0.104571	0.0125886	9.83541e-17	AA_C_211_31346157_x	0.0711724	0.0167722	2.20083e-05
HLA_C_01	0.102778	0.0126118	3.658e-16	HLA_C_01	0.0680546	0.016809	5.15017e-05
HLA_C_0102	0.10278	0.0126118	3.65369e-16	HLA_C_0102	0.0680584	0.016809	5.14526e-05
HLA_C_02	0.104489	0.0125883	1.03692e-16	HLA_C_02	0.0725078	0.0168015	1.59206e-05
HLA_C_0202	0.104488	0.0125883	1.0376e-16	HLA_C_0202	0.0725106	0.0168015	1.59088e-05
HLA_C_0206	0.104437	0.0125881	1.07197e-16	HLA_C_0206	0.0707536	0.0167702	2.45376e-05
HLA_C_03	0.104654	0.0126667	1.4307e-16	HLA_C_03	0.0735039	0.0169052	1.37388e-05
HLA_C_0302	0.10442	0.0125905	1.09872e-16	HLA_C_0302	0.0707098	0.0167722	2.48783e-05
HLA_C_0303	0.103928	0.012593	1.54694e-16	HLA_C_0303	0.0735874	0.016828	1.22603e-05
HLA_C_0304	0.106722	0.0126831	3.94503e-17	HLA_C_0304	0.0706505	0.0168383	2.7189e-05
HLA_C_0305	0.104451	0.0125884	1.064e-16	HLA_C_0305	0.0707528	0.0167707	2.45555e-05
HLA_C_0306	0.104427	0.0125881	1.07983e-16	HLA_C_0306	0.0707694	0.0167702	2.44362e-05
HLA_C_04	0.103878	0.0125922	1.59266e-16	HLA_C_04	0.0681501	0.0168559	5.27516e-05
HLA_C_0401	0.103883	0.0125922	1.58652e-16	HLA_C_0401	0.0681746	0.0168559	5.2422e-05
HLA_C_0403	0.104453	0.012588	1.06059e-16	HLA_C_0403	0.0707721	0.0167703	2.44198e-05
HLA_C_0404	0.104452	0.0125879	1.06058e-16	HLA_C_0404	0.0705873	0.0167708	2.56568e-05
HLA_C_0407	0.104491	0.0125884	1.03644e-16	HLA_C_0407	0.0708074	0.0167706	2.42023e-05
HLA_C_0410	0.104414	0.0125883	1.09012e-16	HLA_C_0410	0.0707321	0.0167704	2.46834e-05
HLA_C_05	0.102197	0.012643	6.30349e-16	HLA_C_05	0.0769147	0.0168859	5.23958e-06
HLA_C_0501	0.102288	0.0126435	5.96107e-16	HLA_C_0501	0.0767338	0.0168853	5.50858e-06
HLA_C_06	0.114235	0.0128955	8.10941e-19	HLA_C_06	0.0688353	0.0168523	4.41488e-05
HLA_C_0602	0.114235	0.0128955	8.10941e-19	HLA_C_0602	0.0688353	0.0168523	4.41488e-05
HLA_C_07	0.11762	0.0132041	5.20072e-19	HLA_C_07	0.0807596	0.0186502	1.48963e-05
HLA_C_0701	0.124874	0.0129263	4.43764e-22	HLA_C_0701	0.0237602	0.022651	0.294192
HLA_C_0702	0.0970086	0.0127244	2.46295e-14	HLA_C_0702	0.0601532	0.0169243	0.000379069
HLA_C_0704	0.105226	0.0125962	6.61176e-17	HLA_C_0704	0.0718668	0.0167847	1.85489e-05
HLA_C_0726	0.10444	0.0125881	1.07012e-16	HLA_C_0726	0.0707987	0.0167702	2.42485e-05
HLA_C_08	0.104684	0.0125891	9.14128e-17	HLA_C_08	0.0695457	0.016808	3.50875e-05
HLA_C_0801	0.104386	0.0125883	1.11104e-16	HLA_C_0801	0.0708694	0.0167707	2.38095e-05
HLA_C_0802	0.10469	0.0125891	9.10646e-17	HLA_C_0802	0.0694659	0.0168075	3.58025e-05
HLA_C_12	0.103184	0.0126183	2.90224e-16	HLA_C_12	0.0688898	0.0168041	4.13896e-05
HLA_C_1202	0.103734	0.0125979	1.80726e-16	HLA_C_1202	0.0701921	0.0167737	2.85606e-05
HLA_C_1203	0.103744	0.0126093	1.91057e-16	HLA_C_1203	0.0695587	0.0168007	3.46964e-05
HLA_C_1204	0.104427	0.0125882	1.08035e-16	HLA_C_1204	0.0707951	0.0167704	2.42751e-05
HLA_C_14	0.104267	0.012593	1.23362e-16	HLA_C_14	0.0704267	0.0167797	2.703e-05
HLA_C_1402	0.104267	0.012593	1.23362e-16	HLA_C_1402	0.0704267	0.0167797	2.703e-05
HLA_C_15	0.104102	0.0125908	1.36114e-16	HLA_C_15	0.0718781	0.0167847	1.84917e-05
HLA_C_1502	0.103935	0.0125908	1.521e-16	HLA_C_1502	0.0722233	0.0167831	1.68238e-05
HLA_C_1504	0.104456	0.0125881	1.05897e-16	HLA_C_1504	0.0705115	0.0167713	2.61894e-05
HLA_C_1505	0.104575	0.0125883	9.78786e-17	HLA_C_1505	0.0703488	0.016772	2.73556e-05
HLA_C_16	0.106379	0.0128341	1.1442e-16	HLA_C_16	0.0723241	0.0168221	1.71308e-05
HLA_C_1601	0.106529	0.0128439	1.09434e-16	HLA_C_1601	0.0722246	0.0168176	1.75027e-05
HLA_C_1602	0.104459	0.0125882	1.05764e-16	HLA_C_1602	0.0707177	0.0167737	2.48681e-05
HLA_C_1604	0.104395	0.0125883	1.10422e-16	HLA_C_1604	0.0709397	0.0167722	2.34115e-05
HLA_C_17	0.104487	0.0125891	1.04271e-16	HLA_C_17	0.0708651	0.0167745	2.3939e-05
HLA_C_1701	0.104487	0.0125891	1.04271e-16	HLA_C_1701	0.0708651	0.0167745	2.3939e-05
HLA_C_18	0.104403	0.0125883	1.0981e-16	HLA_C_18	0.0707277	0.0167703	2.47083e-05
HLA_C_1801	0.104403	0.0125883	1.0981e-16	HLA_C_1801	0.0707277	0.0167703	2.47083e-05
AA_C_194_31346208_L	0.117592	0.0132039	5.29715e-19	AA_C_194_31346208_L	0.0808146	0.0186504	1.46999e-05
AA_C_194_31346208_V	0.117861	0.0132053	4.44553e-19	AA_C_194_31346208_V	0.0802578	0.0186458	1.67489e-05
AA_C_194_31346208_x	0.104609	0.0125887	9.59354e-17	AA_C_194_31346208_x	0.0711703	0.0167721	2.20178e-05
AA_C_193_31346211_L	0.106379	0.0128341	1.1442e-16	AA_C_193_31346211_L	0.0723241	0.0168221	1.71308e-05
AA_C_193_31346211_P	0.106021	0.0128325	1.43384e-16	AA_C_193_31346211_P	0.0725224	0.0168235	1.62684e-05
AA_C_193_31346211_x	0.104609	0.0125887	9.59401e-17	AA_C_193_31346211_x	0.0711702	0.0167721	2.20181e-05
AA_C_184_31346238_H	0.118036	0.0132092	4.04016e-19	AA_C_184_31346238_H	0.0797424	0.018601	1.81106e-05
AA_C_184_31346238_P	0.117592	0.0132039	5.29859e-19	AA_C_184_31346238_P	0.0808154	0.0186503	1.46968e-05
AA_C_184_31346238_PH	0.104558	0.0125895	9.96562e-17	AA_C_184_31346238_PH	0.0710377	0.0167756	2.28985e-05
AA_C_184_31346238_PR	0.117769	0.0132079	4.81074e-19	AA_C_184_31346238_PR	0.0802891	0.0186057	1.59392e-05
AA_C_184_31346238_Px	0.11786	0.0132053	4.4469e-19	AA_C_184_31346238_Px	0.0802586	0.0186458	1.67449e-05
AA_C_184_31346238_R	0.104484	0.0125891	1.04469e-16	AA_C_184_31346238_R	0.0708585	0.0167745	2.39805e-05
AA_C_184_31346238_x	0.104609	0.0125887	9.59418e-17	AA_C_184_31346238_x	0.0711704	0.0167721	2.20173e-05
AA_C_177_31346846	0.103046	0.0126217	3.23571e-16	AA_C_177_31346846	0.0775454	0.016955	4.79402e-06
AA_C_173_31346858	0.104671	0.0126665	1.41251e-16	AA_C_173_31346858	0.0734781	0.0169055	1.38386e-05
AA_C_170_31346867	0.104442	0.0125889	1.07316e-16	AA_C_170_31346867	0.0707604	0.0167742	2.46031e-05
AA_C_163_31346888_E	0.104568	0.0125887	9.85799e-17	AA_C_163_31346888_E	0.0726043	0.016806	1.55922e-05
AA_C_163_31346888_L	0.104671	0.0126665	1.41256e-16	AA_C_163_31346888_L	0.0734784	0.0169055	1.38376e-05
AA_C_163_31346888_T	0.103658	0.0126474	2.48553e-16	AA_C_163_31346888_T	0.0758711	0.0169557	7.65331e-06
AA_C_156_31346909_D	0.105242	0.0125962	6.54248e-17	AA_C_156_31346909_D	0.0718929	0.0167848	1.84206e-05
AA_C_156_31346909_DQ	0.103967	0.012737	3.27791e-16	AA_C_156_31346909_DQ	0.0735361	0.0168372	1.25689e-05
AA_C_156_31346909_L	0.111741	0.012839	3.22645e-18	AA_C_156_31346909_L	0.0716637	0.0177638	5.47772e-05
AA_C_156_31346909_LD	0.113406	0.0128646	1.19354e-18	AA_C_156_31346909_LD	0.0690344	0.0176984	9.59522e-05
AA_C_156_31346909_LQ	0.108063	0.0126702	1.4781e-17	AA_C_156_31346909_LQ	0.0689677	0.0175748	8.70076e-05
AA_C_156_31346909_LR	0.110012	0.0128718	1.26634e-17	AA_C_156_31346909_LR	0.0720564	0.0170334	2.33368e-05
AA_C_156_31346909_LW	0.105827	0.0126516	6.02767e-17	AA_C_156_31346909_LW	0.0738812	0.0172767	1.89985e-05
AA_C_156_31346909_Q	0.106576	0.0128371	1.02196e-16	AA_C_156_31346909_Q	0.0722212	0.0168208	1.75835e-05
AA_C_156_31346909_R	0.104819	0.0125913	8.45781e-17	AA_C_156_31346909_R	0.0698996	0.0171396	4.53775e-05
AA_C_156_31346909_RD	0.104562	0.012589	9.91567e-17	AA_C_156_31346909_RD	0.0716777	0.0171693	2.98298e-05
AA_C_156_31346909_RQ	0.106717	0.0126666	3.60656e-17	AA_C_156_31346909_RQ	0.0718962	0.0172415	3.0466e-05
AA_C_156_31346909_W	0.108772	0.0127074	1.13139e-17	AA_C_156_31346909_W	0.0689604	0.0169377	4.67272e-05
AA_C_156_31346909_WD	0.107126	0.0126794	2.9442e-17	AA_C_156_31346909_WD	0.0703822	0.0169588	3.32214e-05
AA_C_156_31346909_WQ	0.112418	0.0129208	3.3026e-18	AA_C_156_31346909_WQ	0.0704833	0.0170088	3.41423e-05
AA_C_156_31346909_WR	0.10915	0.0126852	7.65967e-18	AA_C_156_31346909_WR	0.0666897	0.0175225	0.00014126
AA_C_152_31346921_A	0.111991	0.0128693	3.25496e-18	AA_C_152_31346921_A	0.0751873	0.0182498	3.7902e-05
AA_C_152_31346921_E	0.11206	0.0128689	3.09825e-18	AA_C_152_31346921_E	0.0749576	0.018248	3.99581e-05
AA_C_152_31346921_T	0.104384	0.0125883	1.1125e-16	AA_C_152_31346921_T	0.0708737	0.0167707	2.37829e-05
AA_C_147_31346936	0.117645	0.0132075	5.22086e-19	AA_C_147_31346936	0.0805578	0.0186087	1.4976e-05
AA_C_143_31346948	0.104442	0.0125889	1.0731e-16	AA_C_143_31346948	0.0707606	0.0167742	2.46018e-05
AA_C_138_31346963	0.103428	0.0126378	2.74587e-16	AA_C_138_31346963	0.0759182	0.0169335	7.34966e-06
AA_C_116_31347029_F	0.104435	0.0126004	1.14995e-16	AA_C_116_31347029_F	0.0747025	0.0170941	1.24204e-05
AA_C_116_31347029_L	0.103935	0.0125908	1.5206e-16	AA_C_116_31347029_L	0.0722284	0.0167831	1.68008e-05
AA_C_116_31347029_S	0.104846	0.0126516	1.15979e-16	AA_C_116_31347029_S	0.0797462	0.0175232	5.34197e-06
AA_C_116_31347029_SF	0.104857	0.0126269	1.00459e-16	AA_C_116_31347029_SF	0.0730372	0.0169736	1.68516e-05
AA_C_116_31347029_SL	0.105465	0.0126457	7.42762e-17	AA_C_116_31347029_SL	0.0763692	0.0174748	1.24104e-05
AA_C_116_31347029_SY	0.104073	0.0126034	1.48723e-16	AA_C_116_31347029_SY	0.0771265	0.0171197	6.63336e-06
AA_C_116_31347029_Y	0.105508	0.012623	6.35605e-17	AA_C_116_31347029_Y	0.0709719	0.0169535	2.83573e-05
AA_C_114_31347035_D	0.104718	0.0126075	9.89805e-17	AA_C_114_31347035_D	0.0734022	0.0170644	1.69652e-05
AA_C_114_31347035_N	0.10472	0.0126075	9.88661e-17	AA_C_114_31347035_N	0.0733936	0.0170643	1.70027e-05
AA_C_114_31347035_V	0.104427	0.0125881	1.0796e-16	AA_C_114_31347035_V	0.0707692	0.0167702	2.4438e-05
AA_C_113_31347038	0.104053	0.0125909	1.40682e-16	AA_C_113_31347038	0.071978	0.0167844	1.79977e-05
AA_C_103_31347068	0.104655	0.0126667	1.43012e-16	AA_C_103_31347068	0.0735069	0.0169055	1.37319e-05
AA_C_99_31347080_C	0.102783	0.0126118	3.64802e-16	AA_C_99_31347080_C	0.068061	0.016809	5.14186e-05
AA_C_99_31347080_F	0.103652	0.0125954	1.88227e-16	AA_C_99_31347080_F	0.0677108	0.0168674	5.96227e-05
AA_C_99_31347080_S	0.0970004	0.0127244	2.4744e-14	AA_C_99_31347080_S	0.0601332	0.0169246	0.000380854
AA_C_99_31347080_Y	0.0933807	0.0127618	2.53214e-13	AA_C_99_31347080_Y	0.0503147	0.017131	0.00331347
AA_C_99_31347080_YC	0.0959176	0.0127241	4.76321e-14	AA_C_99_31347080_YC	0.0547364	0.0170639	0.00133789
AA_C_99_31347080_YF	0.0946398	0.0127593	1.19541e-13	AA_C_99_31347080_YF	0.056438	0.0169776	0.000886534
AA_C_99_31347080_YS	0.102259	0.0126131	5.17167e-16	AA_C_99_31347080_YS	0.0647173	0.0169138	0.00013008
AA_C_97_31347086_R	0.115475	0.0128463	2.49549e-19	AA_C_97_31347086_R	0.0653075	0.0170263	0.000125211
AA_C_97_31347086_S	0.104474	0.0125915	1.06635e-16	AA_C_97_31347086_S	0.0707831	0.0167717	2.43891e-05
AA_C_97_31347086_W	0.115463	0.0128459	2.51064e-19	AA_C_97_31347086_W	0.0653091	0.0170259	0.000125125
AA_C_95_31347092_F	0.105241	0.0125962	6.54449e-17	AA_C_95_31347092_F	0.0718926	0.0167848	1.84219e-05
AA_C_95_31347092_I	0.103915	0.0126686	2.35382e-16	AA_C_95_31347092_I	0.075059	0.0169293	9.26362e-06
AA_C_95_31347092_L	0.103261	0.0126468	3.21476e-16	AA_C_95_31347092_L	0.0765761	0.0169509	6.25671e-06
AA_C_94_31347095	0.103926	0.0126696	2.34925e-16	AA_C_94_31347095	0.0749893	0.0169259	9.40429e-06
AA_C_91_31347104	0.103928	0.012593	1.54606e-16	AA_C_91_31347104	0.0735841	0.016828	1.22706e-05
AA_C_90_31347357	0.104746	0.0127814	2.50216e-16	AA_C_90_31347357	0.0853771	0.0176357	1.29096e-06
AA_C_80_31347387	0.10628	0.0128056	1.04581e-16	AA_C_80_31347387	0.0779228	0.0172586	6.33151e-06
AA_C_77_31347396	0.10628	0.0128056	1.04567e-16	AA_C_77_31347396	0.0779225	0.0172586	6.33206e-06
AA_C_73_31347408	0.103438	0.0128532	8.44409e-16	AA_C_73_31347408	0.08743	0.0175016	5.86745e-07
AA_C_66_31347429	0.123816	0.012878	6.94444e-22	AA_C_66_31347429	0.0216613	0.021679	0.317706
AA_C_49_31347480	0.103874	0.0125922	1.59644e-16	AA_C_49_31347480	0.068125	0.016856	5.30916e-05
AA_C_35_31347522	0.103387	0.012638	2.82298e-16	AA_C_35_31347522	0.0760137	0.0169341	7.16285e-06
AA_C_24_31347555	0.10527	0.0128007	1.97157e-16	AA_C_24_31347555	0.0871351	0.0178401	1.03836e-06
AA_C_21_31347564	0.10302	0.0126559	3.95192e-16	AA_C_21_31347564	0.0774723	0.0169727	5.00615e-06
AA_C_16_31347579	0.104498	0.0125883	1.03075e-16	AA_C_16_31347579	0.0725869	0.0168019	1.55908e-05
AA_C_14_31347585	0.103874	0.0125922	1.59637e-16	AA_C_14_31347585	0.0681347	0.016856	5.29627e-05
AA_C_11_31347594	0.102278	0.0126129	5.10621e-16	AA_C_11_31347594	0.0647575	0.0169138	0.000128827
AA_C_9_31347600_D	0.106704	0.0127519	5.87511e-17	AA_C_9_31347600_D	0.0829433	0.0180203	4.16898e-06
AA_C_9_31347600_DF	0.105275	0.0128007	1.96528e-16	AA_C_9_31347600_DF	0.0871224	0.0178401	1.04216e-06
AA_C_9_31347600_DS	0.104549	0.0127944	3.04706e-16	AA_C_9_31347600_DS	0.0856401	0.0175996	1.13869e-06
AA_C_9_31347600_DY	0.102278	0.0126129	5.10607e-16	AA_C_9_31347600_DY	0.0647577	0.0169138	0.000128823
AA_C_9_31347600_F	0.102785	0.0126118	3.64129e-16	AA_C_9_31347600_F	0.0680652	0.016809	5.13631e-05
AA_C_9_31347600_S	0.103663	0.0125953	1.86702e-16	AA_C_9_31347600_S	0.0677447	0.0168674	5.91163e-05
AA_C_9_31347600_Y	0.102581	0.0128554	1.46757e-15	AA_C_9_31347600_Y	0.0886915	0.0174788	3.89046e-07
AA_C_6_31347609	0.102785	0.0126118	3.64141e-16	AA_C_6_31347609	0.0680652	0.016809	5.13642e-05
AA_C_1_31347624_C	0.105538	0.012621	6.16135e-17	AA_C_1_31347624_C	0.0711132	0.0170322	2.97689e-05
AA_C_1_31347624_G	0.105602	0.0126213	5.90987e-17	AA_C_1_31347624_G	0.0709194	0.0170306	3.1241e-05
AA_C_1_31347624_x	0.104589	0.0125887	9.71869e-17	AA_C_1_31347624_x	0.0711686	0.0167724	2.20351e-05
AA_C_.5_31347769_I	0.104443	0.0125889	1.07273e-16	AA_C_.5_31347769_I	0.070762	0.0167742	2.45932e-05
AA_C_.5_31347769_T	0.104505	0.0125892	1.03108e-16	AA_C_.5_31347769_T	0.0709217	0.0167755	2.361e-05
AA_C_.5_31347769_x	0.104589	0.0125887	9.71999e-17	AA_C_.5_31347769_x	0.0711682	0.0167724	2.20374e-05
AA_C_.9_31347781_A	0.117861	0.0132063	4.4722e-19	AA_C_.9_31347781_A	0.0803066	0.0186464	1.65626e-05
AA_C_.9_31347781_G	0.117613	0.0132049	5.25167e-19	AA_C_.9_31347781_G	0.0808165	0.0186512	1.47064e-05
AA_C_.9_31347781_x	0.104589	0.0125887	9.71915e-17	AA_C_.9_31347781_x	0.0711686	0.0167724	2.20349e-05
AA_C_.15_31347799_I	0.120686	0.013153	4.49039e-20	AA_C_.15_31347799_I	0.0698072	0.0181859	0.00012377
AA_C_.15_31347799_L	0.120451	0.0131517	5.25699e-20	AA_C_.15_31347799_L	0.0702163	0.0181898	0.000113291
AA_C_.15_31347799_x	0.104589	0.0125887	9.72123e-17	AA_C_.15_31347799_x	0.0711677	0.0167724	2.20399e-05
AA_C_.17_31347805_A	0.117633	0.0132083	5.29178e-19	AA_C_.17_31347805_A	0.0806232	0.0186093	1.47478e-05
AA_C_.17_31347805_T	0.117879	0.0132097	4.50985e-19	AA_C_.17_31347805_T	0.0801204	0.0186043	1.65819e-05
AA_C_.17_31347805_x	0.104589	0.0125887	9.72001e-17	AA_C_.17_31347805_x	0.071168	0.0167724	2.20382e-05
AA_C_.18_31347808_Q	0.104443	0.0125889	1.07264e-16	AA_C_.18_31347808_Q	0.0707623	0.0167742	2.45912e-05
AA_C_.18_31347808_R	0.104505	0.0125892	1.03091e-16	AA_C_.18_31347808_R	0.0709224	0.0167755	2.36053e-05
AA_C_.18_31347808_x	0.104589	0.0125887	9.71966e-17	AA_C_.18_31347808_x	0.0711681	0.0167724	2.20381e-05
AA_B_325_31430282_C	0.103706	0.0126011	1.87374e-16	AA_B_325_31430282_C	0.0679246	0.0172664	8.35713e-05
AA_B_325_31430282_S	0.103735	0.0126008	1.83504e-16	AA_B_325_31430282_S	0.0680952	0.0172625	7.99006e-05
AA_B_325_31430282_x	0.104286	0.0125891	1.19262e-16	AA_B_325_31430282_x	0.0703018	0.0167772	2.7856e-05
AA_B_307_31430883_M	0.104448	0.0125968	1.11696e-16	AA_B_307_31430883_M	0.070949	0.0167769	2.3477e-05
AA_B_307_31430883_V	0.104215	0.0126002	1.32955e-16	AA_B_307_31430883_V	0.071036	0.0167736	2.2856e-05
AA_B_307_31430883_x	0.10429	0.0125887	1.18717e-16	AA_B_307_31430883_x	0.0702055	0.0167772	2.85694e-05
AA_B_305_31430889_A	0.104221	0.0125968	1.29999e-16	AA_B_305_31430889_A	0.0710722	0.0171445	3.39092e-05
AA_B_305_31430889_T	0.104248	0.0125967	1.27529e-16	AA_B_305_31430889_T	0.0712643	0.0171414	3.21831e-05
AA_B_305_31430889_x	0.10429	0.0125887	1.18718e-16	AA_B_305_31430889_x	0.0702056	0.0167772	2.85689e-05
AA_B_300_31430904_G	0.10437	0.0125881	1.1213e-16	AA_B_300_31430904_G	0.0700335	0.0167765	2.98647e-05
AA_B_300_31430904_V	0.104621	0.0125885	9.50263e-17	AA_B_300_31430904_V	0.0706722	0.0167703	2.50742e-05
AA_B_300_31430904_x	0.10429	0.0125887	1.18719e-16	AA_B_300_31430904_x	0.0702056	0.0167772	2.85691e-05
AA_B_299_31430907_I	0.10437	0.0125881	1.1213e-16	AA_B_299_31430907_I	0.0700335	0.0167765	2.98647e-05
AA_B_299_31430907_V	0.104621	0.0125885	9.50263e-17	AA_B_299_31430907_V	0.0706722	0.0167703	2.50742e-05
AA_B_299_31430907_x	0.10429	0.0125887	1.18719e-16	AA_B_299_31430907_x	0.0702056	0.0167772	2.85691e-05
AA_B_298_31430910_A	0.104621	0.0125885	9.50263e-17	AA_B_298_31430910_A	0.0706722	0.0167703	2.50742e-05
AA_B_298_31430910_V	0.10437	0.0125881	1.1213e-16	AA_B_298_31430910_V	0.0700335	0.0167765	2.98647e-05
AA_B_298_31430910_x	0.10429	0.0125887	1.18719e-16	AA_B_298_31430910_x	0.0702056	0.0167772	2.85691e-05
AA_B_296_31430916_T	0.104621	0.0125885	9.50263e-17	AA_B_296_31430916_T	0.0706722	0.0167703	2.50742e-05
AA_B_296_31430916_V	0.10437	0.0125881	1.1213e-16	AA_B_296_31430916_V	0.0700335	0.0167765	2.98647e-05
AA_B_296_31430916_x	0.10429	0.0125887	1.18719e-16	AA_B_296_31430916_x	0.0702056	0.0167772	2.85691e-05
AA_B_295_31430919_A	0.10437	0.0125881	1.1213e-16	AA_B_295_31430919_A	0.0700335	0.0167765	2.98647e-05
AA_B_295_31430919_V	0.104621	0.0125885	9.50263e-17	AA_B_295_31430919_V	0.0706722	0.0167703	2.50742e-05
AA_B_295_31430919_x	0.10429	0.0125887	1.18719e-16	AA_B_295_31430919_x	0.0702056	0.0167772	2.85691e-05
AA_B_282_31430958_I	0.104174	0.0125963	1.33766e-16	AA_B_282_31430958_I	0.0706783	0.0171444	3.74716e-05
AA_B_282_31430958_V	0.104146	0.0125965	1.36364e-16	AA_B_282_31430958_V	0.0704843	0.0171475	3.94847e-05
AA_B_282_31430958_x	0.10429	0.0125887	1.1872e-16	AA_B_282_31430958_x	0.0702056	0.0167772	2.85691e-05
AA_B_275_31430979_E	0.10437	0.0125881	1.12127e-16	AA_B_275_31430979_E	0.0700332	0.0167765	2.98662e-05
AA_B_275_31430979_K	0.104621	0.0125885	9.50263e-17	AA_B_275_31430979_K	0.0706722	0.0167703	2.50742e-05
AA_B_275_31430979_x	0.104289	0.0125887	1.18723e-16	AA_B_275_31430979_x	0.0702053	0.0167772	2.85713e-05
AA_B_270_31431087_C	0.104621	0.0125885	9.50263e-17	AA_B_270_31431087_C	0.0706722	0.0167703	2.50742e-05
AA_B_270_31431087_L	0.104429	0.012588	1.07772e-16	AA_B_270_31431087_L	0.0704975	0.016774	2.6366e-05
AA_B_270_31431087_x	0.104444	0.0125888	1.07136e-16	AA_B_270_31431087_x	0.0707703	0.0167748	2.45558e-05
AA_B_268_31431093_E	0.104621	0.0125885	9.50263e-17	AA_B_268_31431093_E	0.0706722	0.0167703	2.50742e-05
AA_B_268_31431093_K	0.104429	0.012588	1.07772e-16	AA_B_268_31431093_K	0.0704975	0.016774	2.6366e-05
AA_B_268_31431093_x	0.104444	0.0125888	1.07136e-16	AA_B_268_31431093_x	0.0707703	0.0167748	2.45558e-05
AA_B_267_31431096_P	0.104429	0.012588	1.07772e-16	AA_B_267_31431096_P	0.0704975	0.016774	2.6366e-05
AA_B_267_31431096_Q	0.104621	0.0125885	9.50263e-17	AA_B_267_31431096_Q	0.0706722	0.0167703	2.50742e-05
AA_B_267_31431096_x	0.104444	0.0125888	1.07136e-16	AA_B_267_31431096_x	0.0707703	0.0167748	2.45558e-05
AA_B_253_31431138_E	0.104429	0.012588	1.07778e-16	AA_B_253_31431138_E	0.0704972	0.016774	2.63682e-05
AA_B_253_31431138_Q	0.104621	0.0125885	9.50263e-17	AA_B_253_31431138_Q	0.0706722	0.0167703	2.50742e-05
AA_B_253_31431138_x	0.104444	0.0125888	1.07146e-16	AA_B_253_31431138_x	0.0707699	0.0167748	2.45583e-05
AA_B_245_31431162_A	0.104488	0.0125882	1.0371e-16	AA_B_245_31431162_A	0.0711164	0.0167737	2.23762e-05
AA_B_245_31431162_T	0.104312	0.0125885	1.16864e-16	AA_B_245_31431162_T	0.0708858	0.0167705	2.37024e-05
AA_B_245_31431162_x	0.104444	0.0125888	1.07149e-16	AA_B_245_31431162_x	0.0707698	0.0167748	2.4559e-05
AA_B_239_31431180_G	0.104621	0.0125885	9.50263e-17	AA_B_239_31431180_G	0.0706722	0.0167703	2.50742e-05
AA_B_239_31431180_R	0.104429	0.012588	1.07775e-16	AA_B_239_31431180_R	0.0704975	0.016774	2.63663e-05
AA_B_239_31431180_x	0.104444	0.0125888	1.07137e-16	AA_B_239_31431180_x	0.0707703	0.0167748	2.4556e-05
AA_B_211_31431264_A	0.104431	0.0125889	1.08156e-16	AA_B_211_31431264_A	0.0707317	0.0167748	2.48078e-05
AA_B_211_31431264_G	0.104402	0.0125882	1.09836e-16	AA_B_211_31431264_G	0.0707159	0.0167704	2.4789e-05
AA_B_211_31431264_x	0.104449	0.0125888	1.06788e-16	AA_B_211_31431264_x	0.0707841	0.0167748	2.44667e-05
HLA_B_07	0.0966955	0.0127172	2.88194e-14	HLA_B_07	0.0599764	0.0169127	0.000390788
HLA_B_0702	0.0969377	0.0127188	2.50481e-14	HLA_B_0702	0.0603376	0.0169119	0.000360038
HLA_B_0704	0.104186	0.0125978	1.3379e-16	HLA_B_0704	0.0708699	0.0167701	2.37913e-05
HLA_B_0705	0.104532	0.0125882	1.00734e-16	HLA_B_0705	0.07037	0.0167717	2.71968e-05
HLA_B_08	0.128268	0.0129722	4.69522e-23	HLA_B_08	0.000786028	0.0249075	0.974825
HLA_B_0801	0.128268	0.0129722	4.6975e-23	HLA_B_0801	0.000788565	0.0249076	0.974743
HLA_B_13	0.106001	0.0126947	6.82272e-17	HLA_B_13	0.0710286	0.0167889	2.32976e-05
HLA_B_1301	0.104432	0.0125881	1.07622e-16	HLA_B_1301	0.0707786	0.0167703	2.43784e-05
HLA_B_1302	0.105981	0.0126948	6.9204e-17	HLA_B_1302	0.0710395	0.016789	2.32321e-05
HLA_B_14	0.104685	0.0125892	9.13739e-17	HLA_B_14	0.0695983	0.0168063	3.45502e-05
HLA_B_1401	0.105494	0.0126714	8.40624e-17	HLA_B_1401	0.0710316	0.0167835	2.31389e-05
HLA_B_1402	0.103554	0.0126202	2.2979e-16	HLA_B_1402	0.0700277	0.0167772	2.9934e-05
HLA_B_15	0.102758	0.0126286	4.05412e-16	HLA_B_15	0.0749963	0.0168447	8.49906e-06
HLA_B_1501	0.102336	0.0126346	5.5096e-16	HLA_B_1501	0.075313	0.0168396	7.73585e-06
HLA_B_1502	0.104421	0.0125881	1.084e-16	HLA_B_1502	0.0707388	0.0167702	2.46344e-05
HLA_B_1503	0.104525	0.0125886	1.01439e-16	HLA_B_1503	0.070672	0.0167709	2.50927e-05
HLA_B_1504	0.104458	0.0125881	1.05703e-16	HLA_B_1504	0.0707842	0.0167703	2.43432e-05
HLA_B_1505	0.10438	0.0125882	1.11486e-16	HLA_B_1505	0.0708156	0.0167704	2.41446e-05
HLA_B_1506	0.10444	0.012588	1.0698e-16	HLA_B_1506	0.0707557	0.0167702	2.45236e-05
HLA_B_1507	0.104306	0.0125968	1.22813e-16	HLA_B_1507	0.071	0.016774	2.30866e-05
HLA_B_1508	0.104098	0.0125916	1.37074e-16	HLA_B_1508	0.0708174	0.0167707	2.41399e-05
HLA_B_1509	0.104451	0.012588	1.06216e-16	HLA_B_1509	0.0706859	0.0167723	2.50388e-05
HLA_B_1510	0.10455	0.0125888	9.98212e-17	HLA_B_1510	0.0708272	0.0167705	2.40726e-05
HLA_B_1513	0.104425	0.0125882	1.0811e-16	HLA_B_1513	0.0707462	0.0167703	2.45884e-05
HLA_B_1515	0.104437	0.0125881	1.07258e-16	HLA_B_1515	0.0707139	0.0167703	2.48003e-05
HLA_B_1516	0.104441	0.0125881	1.06922e-16	HLA_B_1516	0.0706696	0.0167706	2.50999e-05
HLA_B_1517	0.103753	0.0125917	1.72554e-16	HLA_B_1517	0.0702459	0.0167715	2.80914e-05
HLA_B_1518	0.104408	0.0125881	1.09332e-16	HLA_B_1518	0.0710306	0.0167726	2.28645e-05
HLA_B_1521	0.104427	0.0125881	1.07962e-16	HLA_B_1521	0.070746	0.0167702	2.45874e-05
HLA_B_1524	0.10443	0.0125881	1.07695e-16	HLA_B_1524	0.0704639	0.016774	2.66007e-05
HLA_B_1525	0.104441	0.0125881	1.06958e-16	HLA_B_1525	0.0707728	0.0167703	2.44157e-05
HLA_B_1526	0.104436	0.0125881	1.07269e-16	HLA_B_1526	0.0707455	0.0167705	2.45976e-05
HLA_B_1527	0.104445	0.0125881	1.06657e-16	HLA_B_1527	0.0707483	0.0167705	2.45813e-05
HLA_B_1530	0.10445	0.0125881	1.06285e-16	HLA_B_1530	0.0706982	0.0167708	2.49178e-05
HLA_B_18	0.103	0.0126201	3.30735e-16	HLA_B_18	0.0686459	0.016806	4.4153e-05
HLA_B_1801	0.103043	0.0126199	3.21108e-16	HLA_B_1801	0.0686923	0.0168061	4.36348e-05
HLA_B_1802	0.104446	0.0125883	1.06744e-16	HLA_B_1802	0.0707575	0.0167703	2.45159e-05
HLA_B_27	0.104625	0.01259	9.5587e-17	HLA_B_27	0.0719871	0.0168136	1.8566e-05
HLA_B_2702	0.104301	0.0125902	1.18826e-16	HLA_B_2702	0.0706174	0.0167713	2.54675e-05
HLA_B_2703	0.104447	0.0125881	1.06545e-16	HLA_B_2703	0.0707475	0.0167723	2.4636e-05
HLA_B_2704	0.104402	0.0125882	1.09836e-16	HLA_B_2704	0.0707159	0.0167704	2.4789e-05
HLA_B_2705	0.104618	0.0125896	9.57752e-17	HLA_B_2705	0.0721263	0.0168131	1.78768e-05
HLA_B_2707	0.10444	0.012588	1.06967e-16	HLA_B_2707	0.0707523	0.0167704	2.45519e-05
HLA_B_35	0.103292	0.0126354	2.9634e-16	HLA_B_35	0.0687771	0.0168274	4.36604e-05
HLA_B_3501	0.103128	0.0126381	3.34709e-16	HLA_B_3501	0.0689169	0.0168081	4.12746e-05
HLA_B_3502	0.105023	0.0125928	7.43468e-17	HLA_B_3502	0.0712746	0.0167734	2.14475e-05
HLA_B_3503	0.104392	0.0125892	1.11175e-16	HLA_B_3503	0.0706003	0.0167843	2.59537e-05
HLA_B_3505	0.104531	0.0125887	1.01055e-16	HLA_B_3505	0.0708224	0.0167705	2.41035e-05
HLA_B_3508	0.104544	0.0125885	1.00032e-16	HLA_B_3508	0.0702368	0.016773	2.82056e-05
HLA_B_3512	0.104452	0.0125881	1.06107e-16	HLA_B_3512	0.0705547	0.0167729	2.59404e-05
HLA_B_3514	0.104628	0.0125888	9.47754e-17	HLA_B_3514	0.0707579	0.0167707	2.45239e-05
HLA_B_3517	0.104469	0.0125881	1.04999e-16	HLA_B_3517	0.0705416	0.0167713	2.59826e-05
HLA_B_3521	0.104279	0.0125886	1.19477e-16	HLA_B_3521	0.0705199	0.016771	2.61241e-05
HLA_B_3543	0.10459	0.0125883	9.69008e-17	HLA_B_3543	0.0706843	0.0167704	2.49962e-05
HLA_B_37	0.104347	0.0125931	1.17122e-16	HLA_B_37	0.0705293	0.0167851	2.64669e-05
HLA_B_3701	0.104347	0.0125931	1.17122e-16	HLA_B_3701	0.0705293	0.0167851	2.64669e-05
HLA_B_38	0.104734	0.0125929	9.02799e-17	HLA_B_38	0.0709004	0.0167716	2.3641e-05
HLA_B_3801	0.104767	0.0125929	8.83386e-17	HLA_B_3801	0.0709111	0.0167715	2.35708e-05
HLA_B_3802	0.10433	0.0125884	1.15372e-16	HLA_B_3802	0.0701982	0.0167727	2.84817e-05
HLA_B_39	0.103732	0.0125982	1.8128e-16	HLA_B_39	0.0695141	0.0167893	3.46744e-05
HLA_B_3901	0.103818	0.0125944	1.67638e-16	HLA_B_3901	0.0696332	0.0167836	3.34108e-05
HLA_B_3902	0.104471	0.0125882	1.04831e-16	HLA_B_3902	0.0708079	0.0167704	2.41924e-05
HLA_B_3906	0.104307	0.0125924	1.19835e-16	HLA_B_3906	0.0705132	0.0167772	2.6349e-05
HLA_B_3908	0.10439	0.0125884	1.10813e-16	HLA_B_3908	0.0708361	0.0167703	2.40116e-05
HLA_B_3909	0.104407	0.0125883	1.0952e-16	HLA_B_3909	0.0707046	0.0167702	2.48579e-05
HLA_B_3910	0.104428	0.012588	1.07828e-16	HLA_B_3910	0.0707253	0.0167704	2.47286e-05
HLA_B_40	0.106736	0.0126156	2.6605e-17	HLA_B_40	0.0680675	0.016833	5.26175e-05
HLA_B_4001	0.106744	0.0126268	2.82096e-17	HLA_B_4001	0.0690097	0.0168205	4.08314e-05
HLA_B_4002	0.104173	0.0125909	1.29872e-16	HLA_B_4002	0.0701588	0.0167801	2.90135e-05
HLA_B_4005	0.104472	0.0125881	1.04781e-16	HLA_B_4005	0.0707959	0.0167703	2.42671e-05
HLA_B_4006	0.104524	0.0125882	1.01236e-16	HLA_B_4006	0.0703419	0.016772	2.74057e-05
HLA_B_4009	0.104434	0.0125881	1.07484e-16	HLA_B_4009	0.0707399	0.0167703	2.46299e-05
HLA_B_4010	0.104426	0.0125882	1.08064e-16	HLA_B_4010	0.0707464	0.0167703	2.4587e-05
HLA_B_4023	0.104443	0.0125881	1.06792e-16	HLA_B_4023	0.0707529	0.0167704	2.45491e-05
HLA_B_41	0.104505	0.0125893	1.03141e-16	HLA_B_41	0.0709051	0.0167751	2.37037e-05
HLA_B_4101	0.104334	0.0125889	1.15376e-16	HLA_B_4101	0.0710313	0.0167729	2.28669e-05
HLA_B_4102	0.104378	0.0125928	1.14475e-16	HLA_B_4102	0.0706589	0.0167727	2.5229e-05
HLA_B_42	0.104328	0.0125881	1.15364e-16	HLA_B_42	0.0707193	0.0167701	2.47599e-05
HLA_B_4201	0.10434	0.0125882	1.14496e-16	HLA_B_4201	0.070764	0.0167702	2.44718e-05
HLA_B_4202	0.104391	0.0125881	1.10569e-16	HLA_B_4202	0.070719	0.0167702	2.4764e-05
HLA_B_44	0.0990031	0.0129298	1.90357e-14	HLA_B_44	0.082094	0.016977	1.32741e-06
HLA_B_4402	0.10109	0.0126517	1.34637e-15	HLA_B_4402	0.0785744	0.016889	3.281e-06
HLA_B_4403	0.107121	0.0129449	1.28282e-16	HLA_B_4403	0.0729136	0.0168365	1.48643e-05
HLA_B_4404	0.104427	0.0125881	1.07943e-16	HLA_B_4404	0.0707014	0.0167718	2.49229e-05
HLA_B_4405	0.104586	0.0125888	9.74104e-17	HLA_B_4405	0.0709704	0.0167712	2.31961e-05
HLA_B_45	0.104345	0.0126155	1.327e-16	HLA_B_45	0.0710985	0.0167763	2.25478e-05
HLA_B_4501	0.104345	0.0126155	1.327e-16	HLA_B_4501	0.0710985	0.0167763	2.25478e-05
HLA_B_46	0.104456	0.0125881	1.05875e-16	HLA_B_46	0.070667	0.016771	2.51298e-05
HLA_B_4601	0.104456	0.0125881	1.05875e-16	HLA_B_4601	0.070667	0.016771	2.51298e-05
HLA_B_47	0.10422	0.0126002	1.32492e-16	HLA_B_47	0.071031	0.0167735	2.28855e-05
HLA_B_4701	0.10422	0.0126002	1.32486e-16	HLA_B_4701	0.0710309	0.0167735	2.28857e-05
HLA_B_48	0.104315	0.0125885	1.16596e-16	HLA_B_48	0.0708792	0.0167705	2.3743e-05
HLA_B_4801	0.104315	0.0125885	1.16596e-16	HLA_B_4801	0.0708792	0.0167705	2.3743e-05
HLA_B_49	0.10444	0.0125883	1.07147e-16	HLA_B_49	0.070814	0.0167812	2.44484e-05
HLA_B_4901	0.10444	0.0125883	1.07147e-16	HLA_B_4901	0.070814	0.0167812	2.44484e-05
HLA_B_50	0.104629	0.0126149	1.09461e-16	HLA_B_50	0.0709916	0.0167786	2.32569e-05
HLA_B_5001	0.104625	0.0126147	1.09603e-16	HLA_B_5001	0.0709931	0.0167786	2.32488e-05
HLA_B_5002	0.104458	0.0125905	1.07169e-16	HLA_B_5002	0.0707885	0.0167717	2.43525e-05
HLA_B_51	0.104599	0.012589	9.67077e-17	HLA_B_51	0.0720449	0.0168063	1.81279e-05
HLA_B_5101	0.104586	0.0125888	9.74995e-17	HLA_B_5101	0.0720273	0.0168051	1.81892e-05
HLA_B_5102	0.104427	0.012588	1.07911e-16	HLA_B_5102	0.070729	0.0167703	2.47006e-05
HLA_B_5105	0.104437	0.012588	1.07171e-16	HLA_B_5105	0.0706939	0.0167705	2.49366e-05
HLA_B_5106	0.104436	0.012588	1.07272e-16	HLA_B_5106	0.0707325	0.0167705	2.46832e-05
HLA_B_5108	0.104484	0.0125888	1.04328e-16	HLA_B_5108	0.0708092	0.0167712	2.42063e-05
HLA_B_52	0.103875	0.0125972	1.63915e-16	HLA_B_52	0.0702182	0.0167747	2.83964e-05
HLA_B_5201	0.103875	0.0125972	1.63915e-16	HLA_B_5201	0.0702182	0.0167747	2.83964e-05
HLA_B_53	0.104104	0.0125908	1.35962e-16	HLA_B_53	0.0703558	0.0167726	2.7325e-05
HLA_B_5301	0.104136	0.0125911	1.33244e-16	HLA_B_5301	0.0704121	0.0167725	2.69199e-05
HLA_B_54	0.104456	0.012588	1.05878e-16	HLA_B_54	0.0707179	0.0167704	2.47752e-05
HLA_B_5401	0.104456	0.012588	1.05878e-16	HLA_B_5401	0.0707179	0.0167704	2.47752e-05
HLA_B_55	0.104339	0.0125885	1.14725e-16	HLA_B_55	0.0699512	0.0167902	3.09731e-05
HLA_B_5501	0.104339	0.0125885	1.14725e-16	HLA_B_5501	0.0699512	0.0167902	3.09731e-05
HLA_B_56	0.104401	0.0125897	1.10777e-16	HLA_B_56	0.0706696	0.0167744	2.52067e-05
HLA_B_5601	0.104409	0.0125897	1.10212e-16	HLA_B_5601	0.0706836	0.0167744	2.5114e-05
HLA_B_5603	0.104443	0.012588	1.06767e-16	HLA_B_5603	0.0706859	0.0167704	2.49856e-05
HLA_B_5604	0.104397	0.0125883	1.10276e-16	HLA_B_5604	0.0707354	0.0167702	2.46559e-05
HLA_B_57	0.114645	0.0128033	3.41728e-19	HLA_B_57	0.0682257	0.0168031	4.90067e-05
HLA_B_5701	0.114816	0.0128045	3.05241e-19	HLA_B_5701	0.0681714	0.0168031	4.96933e-05
HLA_B_5702	0.10445	0.012588	1.06261e-16	HLA_B_5702	0.0709194	0.0167706	2.34949e-05
HLA_B_5703	0.104487	0.012588	1.03632e-16	HLA_B_5703	0.0707904	0.01677	2.42961e-05
HLA_B_58	0.10462	0.0125916	9.67256e-17	HLA_B_58	0.0708855	0.0167723	2.37517e-05
HLA_B_5801	0.104652	0.0125916	9.46803e-17	HLA_B_5801	0.0709086	0.0167721	2.36026e-05
HLA_B_5802	0.10443	0.0125881	1.07729e-16	HLA_B_5802	0.0706612	0.0167704	2.51495e-05
HLA_B_73	0.104621	0.0125885	9.50237e-17	HLA_B_73	0.0706721	0.0167703	2.50744e-05
HLA_B_7301	0.104621	0.0125885	9.50237e-17	HLA_B_7301	0.0706721	0.0167703	2.50744e-05
HLA_B_78	0.104478	0.012588	1.04331e-16	HLA_B_78	0.0707033	0.0167703	2.48705e-05
HLA_B_7801	0.104478	0.012588	1.04331e-16	HLA_B_7801	0.0707033	0.0167703	2.48705e-05
HLA_B_81	0.104456	0.0125882	1.05893e-16	HLA_B_81	0.0708156	0.0167703	2.41412e-05
HLA_B_8101	0.104456	0.0125882	1.05893e-16	HLA_B_8101	0.0708156	0.0167703	2.41412e-05
AA_B_199_31431300_A	0.0990631	0.0129292	1.83064e-14	AA_B_199_31431300_A	0.0820979	0.0169787	1.32906e-06
AA_B_199_31431300_V	0.0990378	0.0129316	1.87962e-14	AA_B_199_31431300_V	0.0820631	0.016977	1.33958e-06
AA_B_199_31431300_x	0.104444	0.0125888	1.07121e-16	AA_B_199_31431300_x	0.0707709	0.0167748	2.45519e-05
AA_B_194_31431315_I	0.103921	0.0126408	2.01755e-16	AA_B_194_31431315_I	0.0693452	0.0168813	3.99408e-05
AA_B_194_31431315_V	0.103898	0.0126408	2.0483e-16	AA_B_194_31431315_V	0.0693123	0.016879	4.01817e-05
AA_B_194_31431315_x	0.104444	0.0125888	1.07126e-16	AA_B_194_31431315_x	0.0707707	0.0167748	2.45532e-05
AA_B_180_31431931_E	0.10976	0.0129832	2.81473e-17	AA_B_180_31431931_E	0.0895189	0.0185557	1.40478e-06
AA_B_180_31431931_Q	0.109759	0.0129833	2.81906e-17	AA_B_180_31431931_Q	0.0895241	0.0185555	1.40233e-06
AA_B_180_31431931_x	0.104437	0.0125881	1.07233e-16	AA_B_180_31431931_x	0.0707467	0.0167705	2.45898e-05
AA_B_178_31431937_K	0.0993137	0.0126299	3.73832e-15	AA_B_178_31431937_K	0.0571155	0.0169835	0.000771
AA_B_178_31431937_T	0.0993115	0.0126299	3.74377e-15	AA_B_178_31431937_T	0.0571091	0.0169836	0.000772118
AA_B_178_31431937_x	0.104437	0.0125881	1.07233e-16	AA_B_178_31431937_x	0.0707467	0.0167705	2.45898e-05
AA_B_177_31431940_D	0.10976	0.0129832	2.81527e-17	AA_B_177_31431940_D	0.0895196	0.0185557	1.4045e-06
AA_B_177_31431940_E	0.109758	0.0129833	2.82025e-17	AA_B_177_31431940_E	0.0895257	0.0185555	1.4017e-06
AA_B_177_31431940_x	0.104437	0.0125881	1.07233e-16	AA_B_177_31431940_x	0.0707467	0.0167705	2.45898e-05
AA_B_171_31431958_H	0.103541	0.0126056	2.14112e-16	AA_B_171_31431958_H	0.068274	0.0168719	5.19626e-05
AA_B_171_31431958_Y	0.10354	0.0126056	2.14317e-16	AA_B_171_31431958_Y	0.0682703	0.016872	5.20173e-05
AA_B_171_31431958_x	0.104437	0.0125881	1.07231e-16	AA_B_171_31431958_x	0.0707468	0.0167705	2.45893e-05
AA_B_167_31431970_S	0.0986792	0.0129628	2.68877e-14	AA_B_167_31431970_S	0.0826754	0.0169867	1.13274e-06
AA_B_167_31431970_W	0.0986825	0.0129628	2.68278e-14	AA_B_167_31431970_W	0.0826781	0.0169869	1.1321e-06
AA_B_167_31431970_x	0.104437	0.0125881	1.07231e-16	AA_B_167_31431970_x	0.0707468	0.0167705	2.45893e-05
AA_B_166_31431973_E	0.104437	0.0125881	1.07231e-16	AA_B_166_31431973_E	0.0707468	0.0167705	2.45893e-05
AA_B_166_31431973_x	0.104437	0.0125881	1.07231e-16	AA_B_166_31431973_x	0.0707468	0.0167705	2.45893e-05
AA_B_163_31431982_E	0.102241	0.0125971	4.80976e-16	AA_B_163_31431982_E	0.0563654	0.0171101	0.000986754
AA_B_163_31431982_EL	0.118107	0.0129706	8.56812e-20	AA_B_163_31431982_EL	0.0680695	0.0193511	0.000435455
AA_B_163_31431982_ET	0.103621	0.013011	1.66346e-15	AA_B_163_31431982_ET	0.0887554	0.0174942	3.90723e-07
AA_B_163_31431982_Ex	0.102239	0.0125971	4.81497e-16	AA_B_163_31431982_Ex	0.0563593	0.0171103	0.000988113
AA_B_163_31431982_L	0.103619	0.0130111	1.6666e-15	AA_B_163_31431982_L	0.0887569	0.017494	3.90451e-07
AA_B_163_31431982_T	0.118107	0.0129705	8.56212e-20	AA_B_163_31431982_T	0.0680621	0.0193515	0.000436211
AA_B_163_31431982_x	0.104437	0.0125881	1.07228e-16	AA_B_163_31431982_x	0.0707469	0.0167705	2.45888e-05
AA_B_162_31431985_G	0.10443	0.0125881	1.07679e-16	AA_B_162_31431985_G	0.0707304	0.0167705	2.46963e-05
AA_B_162_31431985_x	0.104437	0.0125881	1.07228e-16	AA_B_162_31431985_x	0.0707469	0.0167705	2.45888e-05
AA_B_158_31431997_A	0.104047	0.0126023	1.50366e-16	AA_B_158_31431997_A	0.0700959	0.0167877	2.97414e-05
AA_B_158_31431997_T	0.104049	0.0126023	1.5019e-16	AA_B_158_31431997_T	0.070099	0.0167876	2.97143e-05
AA_B_158_31431997_x	0.104437	0.0125881	1.07228e-16	AA_B_158_31431997_x	0.0707469	0.0167705	2.45888e-05
AA_B_156_31432003_D	0.116096	0.0126764	5.26503e-20	AA_B_156_31432003_D	0.0167942	0.0192204	0.382244
AA_B_156_31432003_DL	0.102121	0.0126213	5.91306e-16	AA_B_156_31432003_DL	0.0636981	0.0170131	0.000181067
AA_B_156_31432003_DW	0.111523	0.0126178	9.69683e-19	AA_B_156_31432003_DW	0.0156453	0.0184975	0.39766
AA_B_156_31432003_Dx	0.116098	0.0126764	5.25824e-20	AA_B_156_31432003_Dx	0.0168029	0.0192202	0.381992
AA_B_156_31432003_L	0.115685	0.0127633	1.25865e-19	AA_B_156_31432003_L	0.0553424	0.0176606	0.00172639
AA_B_156_31432003_LW	0.1162	0.0128714	1.75221e-19	AA_B_156_31432003_LW	0.0630892	0.0179612	0.000443856
AA_B_156_31432003_Lx	0.115687	0.0127633	1.25682e-19	AA_B_156_31432003_Lx	0.0553335	0.0176611	0.00172981
AA_B_156_31432003_R	0.0965489	0.0127148	3.11484e-14	AA_B_156_31432003_R	0.0594904	0.0169196	0.000437988
AA_B_156_31432003_RD	0.1162	0.0128713	1.75145e-19	AA_B_156_31432003_RD	0.0630839	0.0179614	0.000444417
AA_B_156_31432003_RL	0.111524	0.0126178	9.69371e-19	AA_B_156_31432003_RL	0.0156697	0.0184967	0.396907
AA_B_156_31432003_RW	0.102121	0.0126213	5.912e-16	AA_B_156_31432003_RW	0.0636988	0.0170131	0.000181033
AA_B_156_31432003_Rx	0.0965469	0.0127148	3.11903e-14	AA_B_156_31432003_Rx	0.0594849	0.0169197	0.000438562
AA_B_156_31432003_W	0.102219	0.0126367	6.01262e-16	AA_B_156_31432003_W	0.0753847	0.0168386	7.573e-06
AA_B_156_31432003_Wx	0.102224	0.0126366	5.98922e-16	AA_B_156_31432003_Wx	0.0753819	0.0168386	7.57941e-06
AA_B_156_31432003_x	0.104437	0.0125881	1.07228e-16	AA_B_156_31432003_x	0.0707469	0.0167705	2.45888e-05
AA_B_152_31432015_E	0.102096	0.012614	5.78184e-16	AA_B_152_31432015_E	0.0608793	0.0172062	0.000402837
AA_B_152_31432015_V	0.102114	0.0126138	5.70831e-16	AA_B_152_31432015_V	0.0609248	0.017207	0.000399054
AA_B_152_31432015_x	0.104437	0.0125881	1.07228e-16	AA_B_152_31432015_x	0.0707469	0.0167705	2.45888e-05
AA_B_147_31432030_L	0.106676	0.012627	2.95666e-17	AA_B_147_31432030_L	0.0691064	0.0168205	3.98288e-05
AA_B_147_31432030_W	0.106676	0.012627	2.95565e-17	AA_B_147_31432030_W	0.0691027	0.0168206	3.98723e-05
AA_B_147_31432030_x	0.104437	0.0125881	1.07228e-16	AA_B_147_31432030_x	0.0707469	0.0167705	2.45888e-05
AA_B_145_31432036_L	0.10598	0.0126947	6.91987e-17	AA_B_145_31432036_L	0.071038	0.0167889	2.32389e-05
AA_B_145_31432036_R	0.105982	0.0126945	6.90202e-17	AA_B_145_31432036_R	0.0710369	0.016789	2.32488e-05
AA_B_145_31432036_x	0.104437	0.0125881	1.07226e-16	AA_B_145_31432036_x	0.0707469	0.0167705	2.45883e-05
AA_B_143_31432042_S	0.106676	0.012627	2.957e-17	AA_B_143_31432042_S	0.0691057	0.0168205	3.98382e-05
AA_B_143_31432042_T	0.106676	0.012627	2.95601e-17	AA_B_143_31432042_T	0.069102	0.0168207	3.98815e-05
AA_B_143_31432042_x	0.104437	0.0125881	1.07226e-16	AA_B_143_31432042_x	0.0707469	0.0167705	2.45883e-05
AA_B_131_31432078_R	0.108699	0.0129898	5.8585e-17	AA_B_131_31432078_R	0.0916145	0.0184698	7.04117e-07
AA_B_131_31432078_S	0.108698	0.0129899	5.86785e-17	AA_B_131_31432078_S	0.0916193	0.0184696	7.02938e-07
AA_B_131_31432078_x	0.104437	0.0125881	1.07225e-16	AA_B_131_31432078_x	0.0707469	0.0167705	2.45883e-05
AA_B_116_31432123_D	0.0995022	0.0128624	1.02693e-14	AA_B_116_31432123_D	0.0839058	0.0170505	8.61022e-07
AA_B_116_31432123_DL	0.100932	0.012991	7.88565e-15	AA_B_116_31432123_DL	0.0857426	0.0171774	5.98793e-07
AA_B_116_31432123_DS	0.105573	0.0129099	2.89408e-16	AA_B_116_31432123_DS	0.0839772	0.0174752	1.54361e-06
AA_B_116_31432123_Dx	0.0995044	0.0128624	1.02538e-14	AA_B_116_31432123_Dx	0.0839086	0.0170507	8.6052e-07
AA_B_116_31432123_F	0.103736	0.0125972	1.79746e-16	AA_B_116_31432123_F	0.068619	0.0168368	4.59076e-05
AA_B_116_31432123_FD	0.102873	0.0127537	7.25446e-16	AA_B_116_31432123_FD	0.081968	0.0171783	1.82767e-06
AA_B_116_31432123_FL	0.105526	0.0126006	5.53451e-17	AA_B_116_31432123_FL	0.0684688	0.0169215	5.20439e-05
AA_B_116_31432123_FS	0.105601	0.0125951	5.10352e-17	AA_B_116_31432123_FS	0.0639674	0.0171063	0.000184458
AA_B_116_31432123_Fx	0.103735	0.0125972	1.79881e-16	AA_B_116_31432123_Fx	0.068616	0.0168369	4.59474e-05
AA_B_116_31432123_L	0.105947	0.0126589	5.79318e-17	AA_B_116_31432123_L	0.0709839	0.0168417	2.50019e-05
AA_B_116_31432123_LS	0.108578	0.0126741	1.06314e-17	AA_B_116_31432123_LS	0.0672526	0.0171051	8.43331e-05
AA_B_116_31432123_Lx	0.105948	0.0126589	5.78663e-17	AA_B_116_31432123_Lx	0.0709821	0.0168418	2.50175e-05
AA_B_116_31432123_S	0.106296	0.0126125	3.52093e-17	AA_B_116_31432123_S	0.067357	0.016991	7.36161e-05
AA_B_116_31432123_Sx	0.106295	0.0126125	3.52215e-17	AA_B_116_31432123_Sx	0.0673549	0.016991	7.36601e-05
AA_B_116_31432123_Y	0.110646	0.0130221	1.94959e-17	AA_B_116_31432123_Y	0.0844661	0.0181182	3.13212e-06
AA_B_116_31432123_YD	0.108173	0.012635	1.11593e-17	AA_B_116_31432123_YD	0.0633324	0.0172519	0.000241571
AA_B_116_31432123_YDL	0.1056	0.0125951	5.10621e-17	AA_B_116_31432123_YDL	0.0639652	0.0171064	0.000184558
AA_B_116_31432123_YDS	0.105526	0.0126005	5.53476e-17	AA_B_116_31432123_YDS	0.068466	0.0169217	5.20883e-05
AA_B_116_31432123_YDx	0.108173	0.0126351	1.11543e-17	AA_B_116_31432123_YDx	0.0633351	0.0172518	0.000241408
AA_B_116_31432123_YF	0.107957	0.0130865	1.59012e-16	AA_B_116_31432123_YF	0.0866212	0.0177234	1.02184e-06
AA_B_116_31432123_YFD	0.108577	0.0126741	1.06319e-17	AA_B_116_31432123_YFD	0.0672498	0.0171051	8.43986e-05
AA_B_116_31432123_YFL	0.105575	0.0129098	2.88834e-16	AA_B_116_31432123_YFL	0.0839733	0.0174753	1.54558e-06
AA_B_116_31432123_YFS	0.100935	0.012991	7.87309e-15	AA_B_116_31432123_YFS	0.0857452	0.0171776	5.98533e-07
AA_B_116_31432123_YFx	0.107955	0.0130866	1.59311e-16	AA_B_116_31432123_YFx	0.0866243	0.0177233	1.02069e-06
AA_B_116_31432123_YL	0.107587	0.0128422	5.39937e-17	AA_B_116_31432123_YL	0.0815855	0.0177521	4.31057e-06
AA_B_116_31432123_YLS	0.102875	0.0127536	7.24532e-16	AA_B_116_31432123_YLS	0.0819684	0.0171785	1.82794e-06
AA_B_116_31432123_YLx	0.107586	0.0128422	5.4057e-17	AA_B_116_31432123_YLx	0.0815898	0.017752	4.30492e-06
AA_B_116_31432123_YS	0.104062	0.0128727	6.27289e-16	AA_B_116_31432123_YS	0.0839392	0.0173428	1.29839e-06
AA_B_116_31432123_YSx	0.10406	0.0128727	6.28018e-16	AA_B_116_31432123_YSx	0.0839379	0.0173426	1.29842e-06
AA_B_116_31432123_Yx	0.110644	0.0130222	1.9525e-17	AA_B_116_31432123_Yx	0.084471	0.018118	3.12735e-06
AA_B_116_31432123_x	0.104437	0.0125881	1.07223e-16	AA_B_116_31432123_x	0.070747	0.0167705	2.45878e-05
AA_B_114_31432129_D	0.109469	0.0126761	5.82767e-18	AA_B_114_31432129_D	0.064437	0.0178638	0.000309603
AA_B_114_31432129_DH	0.109077	0.0126716	7.43518e-18	AA_B_114_31432129_DH	0.065837	0.0181271	0.000281276
AA_B_114_31432129_DK	0.109469	0.0126761	5.82767e-18	AA_B_114_31432129_DK	0.064437	0.0178638	0.000309603
AA_B_114_31432129_DN	0.1045	0.0125887	1.0318e-16	AA_B_114_31432129_DN	0.0716748	0.0168184	2.02879e-05
AA_B_114_31432129_Dx	0.109469	0.0126761	5.82862e-18	AA_B_114_31432129_Dx	0.0644329	0.0178639	0.0003099
AA_B_114_31432129_H	0.1045	0.0125887	1.03182e-16	AA_B_114_31432129_H	0.0716756	0.0168182	2.02807e-05
AA_B_114_31432129_HK	0.1045	0.0125887	1.03182e-16	AA_B_114_31432129_HK	0.0716756	0.0168182	2.02807e-05
AA_B_114_31432129_Hx	0.1045	0.0125887	1.0318e-16	AA_B_114_31432129_Hx	0.0716748	0.0168184	2.02879e-05
AA_B_114_31432129_N	0.109077	0.0126716	7.43594e-18	AA_B_114_31432129_N	0.0658323	0.0181272	0.00028158
AA_B_114_31432129_NH	0.109469	0.0126761	5.82812e-18	AA_B_114_31432129_NH	0.0644323	0.0178639	0.000309938
AA_B_114_31432129_NK	0.109077	0.0126716	7.43594e-18	AA_B_114_31432129_NK	0.0658323	0.0181272	0.00028158
AA_B_114_31432129_Nx	0.109077	0.0126716	7.43485e-18	AA_B_114_31432129_Nx	0.0658366	0.0181271	0.000281298
AA_B_114_31432129_x	0.104437	0.0125881	1.07223e-16	AA_B_114_31432129_x	0.070747	0.0167705	2.45878e-05
AA_B_114_31432129_xK	0.104437	0.0125881	1.07223e-16	AA_B_114_31432129_xK	0.070747	0.0167705	2.45878e-05
AA_B_113_31432132_H	0.101565	0.0128563	2.7877e-15	AA_B_113_31432132_H	0.084184	0.0171646	9.36552e-07
AA_B_113_31432132_Y	0.101563	0.0128563	2.79144e-15	AA_B_113_31432132_Y	0.0841821	0.0171644	9.36803e-07
AA_B_113_31432132_x	0.104437	0.0125881	1.07223e-16	AA_B_113_31432132_x	0.070747	0.0167705	2.45878e-05
AA_B_109_31432144_F	0.105023	0.0125928	7.43424e-17	AA_B_109_31432144_F	0.0712752	0.0167734	2.14443e-05
AA_B_109_31432144_L	0.105022	0.0125928	7.44074e-17	AA_B_109_31432144_L	0.071282	0.0167735	2.14083e-05
AA_B_109_31432144_x	0.104437	0.0125881	1.07223e-16	AA_B_109_31432144_x	0.070747	0.0167705	2.45878e-05
AA_B_103_31432162_L	0.104622	0.0125885	9.49354e-17	AA_B_103_31432162_L	0.0686735	0.016915	4.90909e-05
AA_B_103_31432162_M	0.104622	0.0125885	9.50161e-17	AA_B_103_31432162_M	0.0706721	0.0167703	2.50751e-05
AA_B_103_31432162_V	0.104636	0.0125885	9.41104e-17	AA_B_103_31432162_V	0.0685791	0.0169154	5.02955e-05
AA_B_103_31432162_VL	0.104596	0.0125884	9.65797e-17	AA_B_103_31432162_VL	0.0706429	0.0167704	2.52719e-05
AA_B_103_31432162_VM	0.104622	0.0125885	9.49601e-17	AA_B_103_31432162_VM	0.0686705	0.0169152	4.9136e-05
AA_B_103_31432162_Vx	0.104636	0.0125886	9.40855e-17	AA_B_103_31432162_Vx	0.0685822	0.0169152	5.02489e-05
AA_B_103_31432162_x	0.104437	0.0125881	1.07225e-16	AA_B_103_31432162_x	0.0707469	0.0167705	2.45884e-05
AA_B_99_31432174_F	0.10425	0.0126001	1.29796e-16	AA_B_99_31432174_F	0.0710163	0.0167736	2.29767e-05
AA_B_99_31432174_S	0.104322	0.0125932	1.19094e-16	AA_B_99_31432174_S	0.070481	0.0167851	2.68078e-05
AA_B_99_31432174_X	0.104437	0.0125881	1.07223e-16	AA_B_99_31432174_X	0.070747	0.0167705	2.45879e-05
AA_B_99_31432174_Y	0.104429	0.0125883	1.07893e-16	AA_B_99_31432174_Y	0.0707613	0.0167887	2.49982e-05
AA_B_99_31432174_YF	0.104321	0.0125932	1.19207e-16	AA_B_99_31432174_YF	0.0704781	0.0167852	2.68311e-05
AA_B_99_31432174_YS	0.104255	0.0126	1.29312e-16	AA_B_99_31432174_YS	0.0710183	0.0167737	2.29673e-05
AA_B_99_31432174_YX	0.10443	0.0125883	1.07868e-16	AA_B_99_31432174_YX	0.0707632	0.0167886	2.49827e-05
AA_B_97_31432180_N	0.104616	0.01259	9.6122e-17	AA_B_97_31432180_N	0.0719412	0.0168134	1.8791e-05
AA_B_97_31432180_NV	0.10821	0.0126847	1.45392e-17	AA_B_97_31432180_NV	0.0691934	0.0168489	4.01345e-05
AA_B_97_31432180_R	0.104586	0.0128093	3.21775e-16	AA_B_97_31432180_R	0.0863887	0.017638	9.68764e-07
AA_B_97_31432180_RN	0.10381	0.0127922	4.85417e-16	AA_B_97_31432180_RN	0.0905825	0.0178158	3.68792e-07
AA_B_97_31432180_RT	0.105922	0.0128617	1.78968e-16	AA_B_97_31432180_RT	0.0902131	0.0180863	6.10278e-07
AA_B_97_31432180_RV	0.11043	0.0130396	2.48002e-17	AA_B_97_31432180_RV	0.0821284	0.0177873	3.88837e-06
AA_B_97_31432180_RW	0.105806	0.0128157	1.50718e-16	AA_B_97_31432180_RW	0.0850928	0.0177532	1.64228e-06
AA_B_97_31432180_S	0.114902	0.0131938	3.07297e-18	AA_B_97_31432180_S	0.0900005	0.0190708	2.36668e-06
AA_B_97_31432180_SN	0.115918	0.0131846	1.46968e-18	AA_B_97_31432180_SN	0.0832762	0.0186016	7.57577e-06
AA_B_97_31432180_SNV	0.107405	0.0128787	7.44688e-17	AA_B_97_31432180_SNV	0.089062	0.0182885	1.11687e-06
AA_B_97_31432180_SR	0.108315	0.0126638	1.19769e-17	AA_B_97_31432180_SR	0.0673387	0.017	7.46023e-05
AA_B_97_31432180_SRN	0.110067	0.0126905	4.20386e-18	AA_B_97_31432180_SRN	0.0663341	0.0169372	8.98518e-05
AA_B_97_31432180_SRT	0.108224	0.0126614	1.25692e-17	AA_B_97_31432180_SRT	0.0681337	0.0168705	5.37643e-05
AA_B_97_31432180_SRV	0.104645	0.0125903	9.44644e-17	AA_B_97_31432180_SRV	0.0705205	0.0169494	3.17351e-05
AA_B_97_31432180_SRW	0.107892	0.0126716	1.67323e-17	AA_B_97_31432180_SRW	0.0687096	0.0169703	5.14755e-05
AA_B_97_31432180_ST	0.111149	0.0130433	1.5744e-17	AA_B_97_31432180_ST	0.0847468	0.0181842	3.1552e-06
AA_B_97_31432180_STN	0.112395	0.0130575	7.45624e-18	AA_B_97_31432180_STN	0.080399	0.0179308	7.33039e-06
AA_B_97_31432180_STV	0.104972	0.0128011	2.39852e-16	AA_B_97_31432180_STV	0.0895383	0.0179612	6.19338e-07
AA_B_97_31432180_STW	0.109161	0.0130197	5.10431e-17	AA_B_97_31432180_STW	0.0862566	0.0179995	1.64994e-06
AA_B_97_31432180_SV	0.106477	0.0128719	1.31745e-16	AA_B_97_31432180_SV	0.0957504	0.0186463	2.82007e-07
AA_B_97_31432180_SW	0.112025	0.0131388	1.51124e-17	AA_B_97_31432180_SW	0.0912683	0.0187016	1.05957e-06
AA_B_97_31432180_SWN	0.113211	0.0131408	6.98107e-18	AA_B_97_31432180_SWN	0.085148	0.0183354	3.41883e-06
AA_B_97_31432180_SWV	0.105014	0.0128511	3.04391e-16	AA_B_97_31432180_SWV	0.0962667	0.0183756	1.61598e-07
AA_B_97_31432180_T	0.104777	0.0125946	8.85231e-17	AA_B_97_31432180_T	0.0705402	0.0168701	2.89754e-05
AA_B_97_31432180_TN	0.10449	0.01259	1.04622e-16	AA_B_97_31432180_TN	0.071856	0.0169242	2.17848e-05
AA_B_97_31432180_TV	0.109945	0.0127078	5.06912e-18	AA_B_97_31432180_TV	0.0675474	0.0169114	6.49163e-05
AA_B_97_31432180_TW	0.105005	0.0125942	7.58505e-17	AA_B_97_31432180_TW	0.069347	0.0168922	4.03842e-05
AA_B_97_31432180_V	0.114588	0.0128032	3.55634e-19	AA_B_97_31432180_V	0.0682558	0.0168029	4.86232e-05
AA_B_97_31432180_W	0.104537	0.0125883	1.00421e-16	AA_B_97_31432180_W	0.0699414	0.0167886	3.09973e-05
AA_B_97_31432180_WN	0.104411	0.0125884	1.09319e-16	AA_B_97_31432180_WN	0.0707456	0.016832	2.63349e-05
AA_B_97_31432180_WV	0.111598	0.0127134	1.66393e-18	AA_B_97_31432180_WV	0.0674681	0.0168226	6.05728e-05
AA_B_95_31432186_I	0.106929	0.012879	1.01851e-16	AA_B_95_31432186_I	0.0772256	0.0171671	6.84494e-06
AA_B_95_31432186_L	0.108622	0.0129617	5.28301e-17	AA_B_95_31432186_L	0.0800129	0.0174793	4.70381e-06
AA_B_95_31432186_W	0.105014	0.0126125	8.34831e-17	AA_B_95_31432186_W	0.0714166	0.0169047	2.39312e-05
AA_B_94_31432189	0.106911	0.0129083	1.208e-16	AA_B_94_31432189	0.0773343	0.0171381	6.40931e-06
AA_B_90_31432446	0.104622	0.0125885	9.5011e-17	AA_B_90_31432446	0.070672	0.0167703	2.50755e-05
AA_B_83_31432467	0.104481	0.0130459	1.15886e-15	AA_B_83_31432467	0.0847228	0.0173128	9.89769e-07
AA_B_82_31432470	0.10448	0.0130459	1.1594e-15	AA_B_82_31432470	0.0847237	0.0173128	9.89498e-07
AA_B_81_31432473	0.105905	0.0131188	6.87394e-16	AA_B_81_31432473	0.081446	0.0171771	2.12092e-06
AA_B_80_31432476_I	0.106804	0.012627	2.71226e-17	AA_B_80_31432476_I	0.0684029	0.0168671	5.00466e-05
AA_B_80_31432476_N	0.10448	0.0130459	1.15972e-15	AA_B_80_31432476_N	0.0847243	0.0173128	9.89332e-07
AA_B_80_31432476_T	0.0991187	0.0129479	1.9305e-14	AA_B_80_31432476_T	0.0858839	0.017108	5.16455e-07
AA_B_77_31432485_D	0.104583	0.0125896	9.80609e-17	AA_B_77_31432485_D	0.0721824	0.0168336	1.80304e-05
AA_B_77_31432485_G	0.104622	0.0125885	9.5011e-17	AA_B_77_31432485_G	0.070672	0.0167703	2.50755e-05
AA_B_77_31432485_N	0.105901	0.0131188	6.88924e-16	AA_B_77_31432485_N	0.0814496	0.0171771	2.11876e-06
AA_B_77_31432485_S	0.104578	0.0130468	1.09605e-15	AA_B_77_31432485_S	0.0846154	0.0173129	1.02165e-06
AA_B_77_31432485_SD	0.106031	0.0131198	6.38512e-16	AA_B_77_31432485_SD	0.0813356	0.0171772	2.18966e-06
AA_B_77_31432485_SG	0.104465	0.013046	1.17118e-15	AA_B_77_31432485_SG	0.0847434	0.0173128	9.83784e-07
AA_B_77_31432485_SN	0.104565	0.0125895	9.92298e-17	AA_B_77_31432485_SN	0.072094	0.0168337	1.84636e-05
AA_B_76_31432488	0.104601	0.0125886	9.63343e-17	AA_B_76_31432488	0.070548	0.016771	2.59303e-05
AA_B_74_31432494	0.11143	0.0131608	2.52177e-17	AA_B_74_31432494	0.0871993	0.0181325	1.51681e-06
AA_B_71_31432503	0.101136	0.0126041	1.02305e-15	AA_B_71_31432503	0.0544202	0.0170726	0.00143475
AA_B_70_31432506_K	0.1046	0.0125898	9.70932e-17	AA_B_70_31432506_K	0.071903	0.0168136	1.89882e-05
AA_B_70_31432506_N	0.101136	0.0126041	1.0231e-15	AA_B_70_31432506_N	0.0544196	0.0170726	0.00143491
AA_B_70_31432506_Q	0.0965536	0.0127126	3.07506e-14	AA_B_70_31432506_Q	0.0585437	0.0169463	0.000550982
AA_B_70_31432506_QK	0.0980748	0.0127071	1.18067e-14	AA_B_70_31432506_QK	0.0590341	0.0170089	0.000518947
AA_B_70_31432506_QN	0.107948	0.0126635	1.53685e-17	AA_B_70_31432506_QN	0.0687368	0.0168534	4.53263e-05
AA_B_70_31432506_QS	0.101051	0.0126022	1.07031e-15	AA_B_70_31432506_QS	0.0542424	0.0170027	0.00142159
AA_B_70_31432506_S	0.112902	0.0127454	8.12626e-19	AA_B_70_31432506_S	0.0679302	0.016807	5.3046e-05
AA_B_69_31432509_A	0.10114	0.0126041	1.02072e-15	AA_B_69_31432509_A	0.0544801	0.017072	0.00141681
AA_B_69_31432509_R	0.104456	0.0125881	1.05878e-16	AA_B_69_31432509_R	0.0706667	0.016771	2.51313e-05
AA_B_69_31432509_T	0.101136	0.0126041	1.02299e-15	AA_B_69_31432509_T	0.0544206	0.0170726	0.00143462
AA_B_67_31432515_C	0.104248	0.0125939	1.25651e-16	AA_B_67_31432515_C	0.0701876	0.0168562	3.12858e-05
AA_B_67_31432515_CM	0.106911	0.0126183	2.39833e-17	AA_B_67_31432515_CM	0.0670036	0.0169031	7.37133e-05
AA_B_67_31432515_F	0.12438	0.0130027	1.1148e-21	AA_B_67_31432515_F	0.04861	0.0199	0.0145774
AA_B_67_31432515_FC	0.121046	0.0129808	1.10989e-20	AA_B_67_31432515_FC	0.0588899	0.0185173	0.00147139
AA_B_67_31432515_FM	0.112172	0.0127479	1.37743e-18	AA_B_67_31432515_FM	0.0653746	0.0191428	0.000637565
AA_B_67_31432515_FS	0.100158	0.0126117	1.99471e-15	AA_B_67_31432515_FS	0.0508571	0.017161	0.00304139
AA_B_67_31432515_M	0.112901	0.0127454	8.13305e-19	AA_B_67_31432515_M	0.0679309	0.016807	5.30361e-05
AA_B_67_31432515_S	0.104267	0.0130879	1.63063e-15	AA_B_67_31432515_S	0.0883563	0.0174778	4.29607e-07
AA_B_67_31432515_SC	0.105337	0.0130047	5.50217e-16	AA_B_67_31432515_SC	0.0912936	0.0178371	3.08473e-07
AA_B_67_31432515_SM	0.11274	0.0133899	3.77153e-17	AA_B_67_31432515_SM	0.0840019	0.0176149	1.85341e-06
AA_B_67_31432515_Y	0.096538	0.0127126	3.10517e-14	AA_B_67_31432515_Y	0.058518	0.0169465	0.00055417
AA_B_67_31432515_YC	0.0972713	0.0127117	1.97726e-14	AA_B_67_31432515_YC	0.0562202	0.0170835	0.000998617
AA_B_67_31432515_YF	0.113783	0.0133137	1.27064e-17	AA_B_67_31432515_YF	0.0863059	0.0180655	1.77593e-06
AA_B_67_31432515_YM	0.101044	0.0126022	1.07525e-15	AA_B_67_31432515_YM	0.0542162	0.0170029	0.00142942
AA_B_67_31432515_YS	0.111397	0.0127653	2.62517e-18	AA_B_67_31432515_YS	0.0687001	0.0181928	0.000159223
AA_B_66_31432518_I	0.112939	0.0127449	7.89589e-19	AA_B_66_31432518_I	0.0678855	0.0168075	5.36767e-05
AA_B_66_31432518_K	0.104456	0.0125881	1.05878e-16	AA_B_66_31432518_K	0.0706667	0.016771	2.51313e-05
AA_B_66_31432518_N	0.112901	0.0127454	8.13246e-19	AA_B_66_31432518_N	0.0679309	0.016807	5.3036e-05
AA_B_65_31432521	0.112901	0.0127454	8.13086e-19	AA_B_65_31432521	0.0679308	0.016807	5.3038e-05
AA_B_63_31432527	0.108469	0.0134933	9.07843e-16	AA_B_63_31432527	0.0905062	0.0176384	2.87919e-07
AA_B_62_31432530	0.11252	0.0127644	1.19586e-18	AA_B_62_31432530	0.0685345	0.0168051	4.53856e-05
AA_B_59_31432539	0.104447	0.0125881	1.06553e-16	AA_B_59_31432539	0.0707481	0.0167723	2.46325e-05
AA_B_52_31432560	0.104457	0.012588	1.05783e-16	AA_B_52_31432560	0.070713	0.0167704	2.4807e-05
AA_B_46_31432578	0.109566	0.0129264	2.32729e-17	AA_B_46_31432578	0.0722587	0.0169021	1.91031e-05
AA_B_45_31432581_E	0.112388	0.0131731	1.44245e-17	AA_B_45_31432581_E	0.0852263	0.0180789	2.42733e-06
AA_B_45_31432581_EG	0.112368	0.0131729	1.4603e-17	AA_B_45_31432581_EG	0.0852538	0.0180785	2.40804e-06
AA_B_45_31432581_EK	0.106456	0.0126183	3.26671e-17	AA_B_45_31432581_EK	0.067439	0.0171464	8.38474e-05
AA_B_45_31432581_EM	0.105913	0.0127121	7.96779e-17	AA_B_45_31432581_EM	0.0788724	0.0175301	6.81892e-06
AA_B_45_31432581_ET	0.110102	0.0136659	7.83551e-16	AA_B_45_31432581_ET	0.0869878	0.0174214	5.93973e-07
AA_B_45_31432581_G	0.104457	0.012588	1.05786e-16	AA_B_45_31432581_G	0.0707129	0.0167704	2.48081e-05
AA_B_45_31432581_K	0.103782	0.0130243	1.60891e-15	AA_B_45_31432581_K	0.0819813	0.0171356	1.71608e-06
AA_B_45_31432581_KG	0.103799	0.0130244	1.59211e-15	AA_B_45_31432581_KG	0.0819673	0.0171357	1.72344e-06
AA_B_45_31432581_KM	0.110075	0.0136657	7.95848e-16	AA_B_45_31432581_KM	0.0870055	0.0174212	5.90673e-07
AA_B_45_31432581_M	0.109566	0.0129264	2.3279e-17	AA_B_45_31432581_M	0.072259	0.0169021	1.91018e-05
AA_B_45_31432581_MG	0.109586	0.0129264	2.29655e-17	AA_B_45_31432581_MG	0.0722461	0.0169022	1.91694e-05
AA_B_45_31432581_T	0.102349	0.0126835	7.05884e-16	AA_B_45_31432581_T	0.0664461	0.0169461	8.8173e-05
AA_B_45_31432581_TG	0.10234	0.0126834	7.09845e-16	AA_B_45_31432581_TG	0.0664304	0.0169462	8.85234e-05
AA_B_45_31432581_TK	0.105905	0.012712	8.01101e-17	AA_B_45_31432581_TK	0.078893	0.0175298	6.77924e-06
AA_B_45_31432581_TM	0.106451	0.0126183	3.27745e-17	AA_B_45_31432581_TM	0.0674567	0.0171462	8.34741e-05
AA_B_41_31432593	0.104825	0.0131588	1.63735e-15	AA_B_41_31432593	0.082728	0.0171729	1.45483e-06
AA_B_32_31432620	0.102655	0.0129664	2.43302e-15	AA_B_32_31432620	0.0846129	0.0172237	8.98837e-07
AA_B_30_31432626	0.102992	0.0126196	3.31565e-16	AA_B_30_31432626	0.0686051	0.0168069	4.46584e-05
AA_B_24_31432644_A	0.105784	0.0126127	4.9834e-17	AA_B_24_31432644_A	0.0693182	0.0170597	4.83914e-05
AA_B_24_31432644_S	0.110066	0.0132802	1.15208e-16	AA_B_24_31432644_S	0.0929769	0.0181786	3.14351e-07
AA_B_24_31432644_T	0.10353	0.0130934	2.63633e-15	AA_B_24_31432644_T	0.0853938	0.0172674	7.59935e-07
AA_B_12_31432680	0.094319	0.0127724	1.52914e-13	AA_B_12_31432680	0.0518262	0.01715	0.00251156
AA_B_11_31432683	0.0961485	0.0127269	4.19733e-14	AA_B_11_31432683	0.0537882	0.0171315	0.00169106
AA_B_9_31432689_D	0.128046	0.0129695	5.45813e-23	AA_B_9_31432689_D	0.00164855	0.0249313	0.947279
AA_B_9_31432689_H	0.104862	0.0125895	8.1312e-17	AA_B_9_31432689_H	0.0671511	0.0169927	7.75753e-05
AA_B_9_31432689_Y	0.113039	0.012762	8.18689e-19	AA_B_9_31432689_Y	0.0625491	0.0186627	0.000803573
AA_B_4_31432704	0.104441	0.0125881	1.06921e-16	AA_B_4_31432704	0.07067	0.0167706	2.50974e-05
AA_B_.8_31432865_L	0.107779	0.0128218	4.24564e-17	AA_B_.8_31432865_L	0.0788112	0.0175834	7.38963e-06
AA_B_.8_31432865_V	0.107663	0.0128234	4.62625e-17	AA_B_.8_31432865_V	0.0790841	0.0175796	6.83909e-06
AA_B_.8_31432865_x	0.10427	0.0125887	1.20303e-16	AA_B_.8_31432865_x	0.0701559	0.0167767	2.89263e-05
AA_B_.10_31432871_A	0.106827	0.012923	1.38078e-16	AA_B_.10_31432871_A	0.0885935	0.0179978	8.5464e-07
AA_B_.10_31432871_G	0.106678	0.0129251	1.53725e-16	AA_B_.10_31432871_G	0.0889414	0.0179938	7.69711e-07
AA_B_.10_31432871_x	0.10427	0.0125887	1.20303e-16	AA_B_.10_31432871_x	0.0701559	0.0167767	2.89263e-05
AA_B_.11_31432874_S	0.108279	0.0128104	2.85176e-17	AA_B_.11_31432874_S	0.0780244	0.0176738	1.01158e-05
AA_B_.11_31432874_W	0.108167	0.0128118	3.09979e-17	AA_B_.11_31432874_W	0.0783196	0.0176698	9.31872e-06
AA_B_.11_31432874_x	0.10427	0.0125887	1.20305e-16	AA_B_.11_31432874_x	0.0701559	0.0167767	2.89267e-05
AA_B_.16_31432889_L	0.103495	0.0127966	6.07809e-16	AA_B_.16_31432889_L	0.0825462	0.0172528	1.71397e-06
AA_B_.16_31432889_V	0.103633	0.0127952	5.52544e-16	AA_B_.16_31432889_V	0.0823565	0.0172566	1.81995e-06
AA_B_.16_31432889_x	0.104266	0.0125887	1.20571e-16	AA_B_.16_31432889_x	0.0701446	0.0167767	2.90128e-05
AA_B_.21_31432904_M	0.111954	0.0131627	1.80897e-17	AA_B_.21_31432904_M	0.091069	0.0185871	9.60363e-07
AA_B_.21_31432904_T	0.111766	0.0131659	2.0834e-17	AA_B_.21_31432904_T	0.0915423	0.0185827	8.38411e-07
AA_B_.21_31432904_x	0.104266	0.0125887	1.20582e-16	AA_B_.21_31432904_x	0.0701439	0.0167767	2.90177e-05
AA_B_.23_31432910_L	0.111957	0.0131626	1.80541e-17	AA_B_.23_31432910_L	0.0910652	0.0185874	9.61862e-07
AA_B_.23_31432910_R	0.111768	0.0131658	2.07939e-17	AA_B_.23_31432910_R	0.0915387	0.0185831	8.39666e-07
AA_B_.23_31432910_x	0.104266	0.0125887	1.20582e-16	AA_B_.23_31432910_x	0.0701439	0.0167767	2.90177e-05
AA_DRB1_233_32656004_R	0.135206	0.0147473	4.811e-20	AA_DRB1_233_32656004_R	0.0835835	0.0177428	2.46684e-06
AA_DRB1_233_32656004_T	0.135974	0.0151239	2.45782e-19	AA_DRB1_233_32656004_T	0.0854452	0.0176241	1.24584e-06
AA_DRB1_233_32656004_x	0.103366	0.0126908	3.79325e-16	AA_DRB1_233_32656004_x	0.0697701	0.0167823	3.21931e-05
AA_DRB1_231_32656010_P	0.104105	0.0126061	1.47726e-16	AA_DRB1_231_32656010_P	0.0705252	0.0167724	2.61256e-05
AA_DRB1_231_32656010_Q	0.103004	0.0127101	5.31395e-16	AA_DRB1_231_32656010_Q	0.0695266	0.0167845	3.43839e-05
AA_DRB1_231_32656010_x	0.103366	0.0126908	3.79325e-16	AA_DRB1_231_32656010_x	0.0697701	0.0167823	3.21931e-05
AA_DRB1_189_32656611_R	0.104459	0.0127043	1.99645e-16	AA_DRB1_189_32656611_R	0.0701028	0.0167852	2.96081e-05
AA_DRB1_189_32656611_S	0.105575	0.0126018	5.39333e-17	AA_DRB1_189_32656611_S	0.0713582	0.0167741	2.09917e-05
AA_DRB1_189_32656611_x	0.103366	0.0126908	3.7933e-16	AA_DRB1_189_32656611_x	0.0697702	0.0167823	3.21923e-05
AA_DRB1_181_32657335_M	0.141943	0.0150084	3.15183e-21	AA_DRB1_181_32657335_M	0.0733691	0.0168886	1.39726e-05
AA_DRB1_181_32657335_T	0.136648	0.0144397	2.98201e-21	AA_DRB1_181_32657335_T	0.0721828	0.016894	1.93126e-05
AA_DRB1_181_32657335_x	0.10335	0.012654	3.15239e-16	AA_DRB1_181_32657335_x	0.0701641	0.0167745	2.87968e-05
AA_DRB1_180_32657338_L	0.0499874	0.0165361	0.00250343	AA_DRB1_180_32657338_L	0.0897259	0.0168924	1.08666e-07
AA_DRB1_180_32657338_V	0.0645613	0.0155755	3.39715e-05	AA_DRB1_180_32657338_V	0.0886084	0.0168977	1.57293e-07
AA_DRB1_180_32657338_x	0.10335	0.012654	3.15245e-16	AA_DRB1_180_32657338_x	0.070164	0.0167745	2.87968e-05
AA_DRB1_166_32657380_Q	0.104105	0.0126061	1.47709e-16	AA_DRB1_166_32657380_Q	0.0705253	0.0167724	2.61252e-05
AA_DRB1_166_32657380_R	0.103915	0.0126073	1.68728e-16	AA_DRB1_166_32657380_R	0.0706872	0.0167706	2.49844e-05
AA_DRB1_166_32657380_x	0.104279	0.0125893	1.19981e-16	AA_DRB1_166_32657380_x	0.0713898	0.0167792	2.09376e-05
AA_DRB1_149_32657431_H	0.139063	0.0151702	4.86851e-20	AA_DRB1_149_32657431_H	0.0837149	0.0175961	1.95913e-06
AA_DRB1_149_32657431_Q	0.138644	0.0151751	6.46179e-20	AA_DRB1_149_32657431_Q	0.0841331	0.0176067	1.76624e-06
AA_DRB1_149_32657431_x	0.104279	0.0125893	1.19982e-16	AA_DRB1_149_32657431_x	0.0713899	0.0167792	2.09373e-05
AA_DRB1_142_32657452_M	0.0966148	0.0132396	2.93318e-13	AA_DRB1_142_32657452_M	0.0641034	0.0168523	0.000142469
AA_DRB1_142_32657452_V	0.0963489	0.0132416	3.43328e-13	AA_DRB1_142_32657452_V	0.0641685	0.0168479	0.000139709
AA_DRB1_142_32657452_x	0.104279	0.0125893	1.19969e-16	AA_DRB1_142_32657452_x	0.0713893	0.0167792	2.09402e-05
AA_DRB1_140_32657458_A	0.107145	0.0125979	1.81589e-17	AA_DRB1_140_32657458_A	0.0518473	0.0171255	0.0024659
AA_DRB1_140_32657458_T	0.107099	0.0125976	1.87111e-17	AA_DRB1_140_32657458_T	0.05182	0.0171191	0.00246969
AA_DRB1_140_32657458_x	0.104279	0.0125893	1.19969e-16	AA_DRB1_140_32657458_x	0.0713893	0.0167792	2.09402e-05
AA_DRB1_133_32657479_L	0.0966167	0.0132396	2.93007e-13	AA_DRB1_133_32657479_L	0.0641041	0.0168523	0.000142445
AA_DRB1_133_32657479_R	0.0963495	0.0132416	3.43203e-13	AA_DRB1_133_32657479_R	0.0641687	0.0168479	0.000139702
AA_DRB1_133_32657479_x	0.104279	0.0125893	1.1998e-16	AA_DRB1_133_32657479_x	0.0713899	0.0167792	2.09373e-05
AA_DRB1_120_32657518_N	0.0551514	0.0162057	0.000665971	AA_DRB1_120_32657518_N	0.089487	0.0168953	1.18011e-07
AA_DRB1_120_32657518_S	0.0562869	0.0161675	0.000498626	AA_DRB1_120_32657518_S	0.0888873	0.0168896	1.41837e-07
AA_DRB1_120_32657518_x	0.104279	0.0125893	1.19978e-16	AA_DRB1_120_32657518_x	0.0713898	0.0167792	2.09376e-05
AA_DRB1_112_32657542_H	0.100052	0.0126542	2.64434e-15	AA_DRB1_112_32657542_H	0.0688447	0.0167772	4.07012e-05
AA_DRB1_112_32657542_Y	0.100234	0.0126531	2.34324e-15	AA_DRB1_112_32657542_Y	0.0684359	0.0167804	4.53631e-05
AA_DRB1_112_32657542_x	0.104281	0.0125893	1.19784e-16	AA_DRB1_112_32657542_x	0.0713845	0.0167792	2.09655e-05
AA_DRB1_104_32657566_A	0.025244	0.0495712	0.610578	AA_DRB1_104_32657566_A	0.0999136	0.0170719	4.84233e-09
AA_DRB1_104_32657566_S	0.0364133	0.0487888	0.455459	AA_DRB1_104_32657566_S	0.0993627	0.0170648	5.7911e-09
AA_DRB1_104_32657566_x	0.104281	0.0125893	1.19782e-16	AA_DRB1_104_32657566_x	0.0713845	0.0167792	2.09659e-05
AA_DRB1_98_32657584_E	0.0252776	0.0495711	0.610103	AA_DRB1_98_32657584_E	0.0999131	0.0170719	4.84316e-09
AA_DRB1_98_32657584_K	0.0354205	0.0489271	0.4691	AA_DRB1_98_32657584_K	0.0993521	0.0170643	5.80753e-09
AA_DRB1_98_32657584_x	0.10429	0.0125891	1.1897e-16	AA_DRB1_98_32657584_x	0.0715098	0.0167823	2.03481e-05
AA_DRB1_96_32657590_E	0.0916534	0.01303	2.00669e-12	AA_DRB1_96_32657590_E	0.06428	0.0168093	0.000131269
AA_DRB1_96_32657590_Ex	0.0914201	0.0130318	2.29732e-12	AA_DRB1_96_32657590_Ex	0.0644921	0.016806	0.000124316
AA_DRB1_96_32657590_H	0.105146	0.012654	9.62747e-17	AA_DRB1_96_32657590_H	0.0749761	0.0171472	1.22826e-05
AA_DRB1_96_32657590_HE	0.0973013	0.0131285	1.24909e-13	AA_DRB1_96_32657590_HE	0.0850972	0.0170244	5.77678e-07
AA_DRB1_96_32657590_HQ	0.0998094	0.0135006	1.43624e-13	AA_DRB1_96_32657590_HQ	0.0817494	0.0169519	1.41815e-06
AA_DRB1_96_32657590_HY	0.0750395	0.0140451	9.15434e-08	AA_DRB1_96_32657590_HY	0.0543706	0.0169125	0.00130532
AA_DRB1_96_32657590_Hx	0.105098	0.0126549	9.98925e-17	AA_DRB1_96_32657590_Hx	0.0752232	0.017155	1.16035e-05
AA_DRB1_96_32657590_Q	0.0960896	0.0132688	4.42929e-13	AA_DRB1_96_32657590_Q	0.0637763	0.0168554	0.000154494
AA_DRB1_96_32657590_QE	0.0753955	0.0140416	7.89801e-08	AA_DRB1_96_32657590_QE	0.0542089	0.0169174	0.00135374
AA_DRB1_96_32657590_QY	0.0971066	0.0131322	1.41905e-13	AA_DRB1_96_32657590_QY	0.0854764	0.0170315	5.20186e-07
AA_DRB1_96_32657590_Qx	0.0958401	0.0132706	5.12307e-13	AA_DRB1_96_32657590_Qx	0.0638621	0.0168508	0.000150729
AA_DRB1_96_32657590_Y	0.050012	0.0165358	0.00249065	AA_DRB1_96_32657590_Y	0.0897256	0.0168925	1.08682e-07
AA_DRB1_96_32657590_YE	0.099562	0.0135062	1.6862e-13	AA_DRB1_96_32657590_YE	0.082086	0.0169579	1.29469e-06
AA_DRB1_96_32657590_Yx	0.051161	0.0164972	0.00192739	AA_DRB1_96_32657590_Yx	0.0890939	0.0168864	1.31985e-07
AA_DRB1_96_32657590_x	0.10429	0.0125891	1.1898e-16	AA_DRB1_96_32657590_x	0.0715104	0.0167823	2.03451e-05
AA_DRB1_86_32659890	0.113698	0.014254	1.50476e-15	AA_DRB1_86_32659890	0.0882046	0.0173821	3.88605e-07
AA_DRB1_85_32659893	0.101546	0.0126636	1.06861e-15	AA_DRB1_85_32659893	0.0689194	0.0167827	4.0158e-05
AA_DRB1_78_32659914	0.14376	0.0152143	3.42194e-21	AA_DRB1_78_32659914	0.0737224	0.0168858	1.26576e-05
AA_DRB1_77_32659917	0.133981	0.0132956	6.97316e-24	AA_DRB1_77_32659917	0.0464267	0.0199552	0.0199895
AA_DRB1_74_32659926_A	0.102186	0.0128319	1.67317e-15	AA_DRB1_74_32659926_A	0.0639744	0.0175033	0.000257189
AA_DRB1_74_32659926_AE	0.100513	0.0127289	2.87055e-15	AA_DRB1_74_32659926_AE	0.0590431	0.0177211	0.00086289
AA_DRB1_74_32659926_AL	0.101942	0.0129408	3.33764e-15	AA_DRB1_74_32659926_AL	0.0625911	0.0175921	0.000373805
AA_DRB1_74_32659926_AQ	0.120088	0.0130153	2.78996e-20	AA_DRB1_74_32659926_AQ	0.063758	0.018526	0.000578428
AA_DRB1_74_32659926_E	0.107953	0.0126637	1.53367e-17	AA_DRB1_74_32659926_E	0.06933	0.0168041	3.69473e-05
AA_DRB1_74_32659926_L	0.104861	0.0126697	1.26787e-16	AA_DRB1_74_32659926_L	0.0704612	0.0167814	2.68364e-05
AA_DRB1_74_32659926_LE	0.105134	0.0125935	6.92503e-17	AA_DRB1_74_32659926_LE	0.0690164	0.0168165	4.05919e-05
AA_DRB1_74_32659926_Q	0.144124	0.0148627	3.10296e-22	AA_DRB1_74_32659926_Q	0.0722881	0.0168753	1.83845e-05
AA_DRB1_74_32659926_QE	0.153991	0.0149447	6.75937e-25	AA_DRB1_74_32659926_QE	0.0707796	0.016923	2.88384e-05
AA_DRB1_74_32659926_QL	0.133283	0.0142128	6.74215e-21	AA_DRB1_74_32659926_QL	0.0719265	0.0168912	2.06063e-05
AA_DRB1_74_32659926_R	0.133981	0.0132956	6.97139e-24	AA_DRB1_74_32659926_R	0.0464256	0.0199553	0.0199927
AA_DRB1_74_32659926_RA	0.142749	0.0143705	2.97693e-23	AA_DRB1_74_32659926_RA	0.0703632	0.0169414	3.27677e-05
AA_DRB1_74_32659926_RE	0.118126	0.0129109	5.73198e-20	AA_DRB1_74_32659926_RE	0.0609929	0.0188396	0.00120586
AA_DRB1_74_32659926_RL	0.135917	0.0134298	4.47904e-24	AA_DRB1_74_32659926_RL	0.0528803	0.019341	0.00625507
AA_DRB1_74_32659926_RQ	0.0995323	0.012816	8.08474e-15	AA_DRB1_74_32659926_RQ	0.0569349	0.017845	0.00142018
AA_DRB1_73_32659929	0.0995321	0.012816	8.0857e-15	AA_DRB1_73_32659929	0.0569344	0.017845	0.00142033
AA_DRB1_71_32659935_A	0.0975745	0.0132071	1.49013e-13	AA_DRB1_71_32659935_A	0.0647306	0.0168458	0.000121767
AA_DRB1_71_32659935_E	0.0893628	0.0129411	5.00808e-12	AA_DRB1_71_32659935_E	0.061835	0.0168267	0.000238028
AA_DRB1_71_32659935_K	0.0945555	0.0126427	7.48674e-14	AA_DRB1_71_32659935_K	0.014679	0.0180376	0.415759
AA_DRB1_71_32659935_KA	0.116297	0.012712	5.76989e-20	AA_DRB1_71_32659935_KA	0.049509	0.0173855	0.00440345
AA_DRB1_71_32659935_KE	0.109027	0.0126241	5.80322e-18	AA_DRB1_71_32659935_KE	0.0545388	0.0174963	0.00182598
AA_DRB1_71_32659935_KR	0.0739916	0.0138204	8.6134e-08	AA_DRB1_71_32659935_KR	0.0527219	0.0169286	0.00184337
AA_DRB1_71_32659935_R	0.119118	0.0131617	1.42505e-19	AA_DRB1_71_32659935_R	0.0693486	0.0171601	5.31595e-05
AA_DRB1_70_32659938_D	0.108787	0.0126403	7.53848e-18	AA_DRB1_70_32659938_D	0.0633883	0.0170819	0.000206574
AA_DRB1_70_32659938_Q	0.109264	0.0126341	5.22486e-18	AA_DRB1_70_32659938_Q	0.0601785	0.0171383	0.000445862
AA_DRB1_70_32659938_R	0.10415	0.0125895	1.30866e-16	AA_DRB1_70_32659938_R	0.0692179	0.0167901	3.74714e-05
AA_DRB1_67_32659947_F	0.11299	0.0127396	7.36694e-19	AA_DRB1_67_32659947_F	0.0751001	0.0168184	7.99348e-06
AA_DRB1_67_32659947_I	0.104035	0.0125903	1.41867e-16	AA_DRB1_67_32659947_I	0.0462391	0.0171753	0.00709855
AA_DRB1_67_32659947_L	0.099037	0.0126433	4.7581e-15	AA_DRB1_67_32659947_L	0.0508265	0.0173611	0.00341584
AA_DRB1_60_32659968_H	0.0999986	0.0126585	2.79487e-15	AA_DRB1_60_32659968_H	0.0684136	0.0167803	4.56165e-05
AA_DRB1_60_32659968_S	0.139504	0.0147091	2.44237e-21	AA_DRB1_60_32659968_S	0.0727899	0.0168973	1.64895e-05
AA_DRB1_60_32659968_Y	0.140476	0.0141668	3.55173e-23	AA_DRB1_60_32659968_Y	0.0697114	0.0169126	3.75829e-05
AA_DRB1_58_32659974_A	0.119259	0.0128273	1.44081e-20	AA_DRB1_58_32659974_A	0.0755638	0.0168022	6.88353e-06
AA_DRB1_58_32659974_E	0.119251	0.0128268	1.44462e-20	AA_DRB1_58_32659974_E	0.075556	0.0168021	6.8974e-06
AA_DRB1_57_32659977_A	0.0999985	0.0126585	2.79494e-15	AA_DRB1_57_32659977_A	0.0684136	0.0167803	4.56156e-05
AA_DRB1_57_32659977_D	0.131803	0.0137452	8.89732e-22	AA_DRB1_57_32659977_D	0.0693726	0.01695	4.2624e-05
AA_DRB1_57_32659977_DA	0.130043	0.0141124	3.11816e-20	AA_DRB1_57_32659977_DA	0.072636	0.016933	1.78976e-05
AA_DRB1_57_32659977_DS	0.140483	0.0141667	3.532e-23	AA_DRB1_57_32659977_DS	0.0697089	0.0169126	3.76074e-05
AA_DRB1_57_32659977_DV	0.101335	0.0126962	1.4452e-15	AA_DRB1_57_32659977_DV	0.0678409	0.0168054	5.41709e-05
AA_DRB1_57_32659977_S	0.104619	0.0126282	1.18508e-16	AA_DRB1_57_32659977_S	0.0705272	0.0167948	2.677e-05
AA_DRB1_57_32659977_V	0.139513	0.014709	2.42656e-21	AA_DRB1_57_32659977_V	0.0727877	0.0168973	1.64994e-05
AA_DRB1_47_32660007	0.151292	0.0171357	1.05534e-18	AA_DRB1_47_32660007	0.0869167	0.0173441	5.4064e-07
AA_DRB1_40_32660028	0.104104	0.0126061	1.47855e-16	AA_DRB1_40_32660028	0.0705245	0.0167724	2.61308e-05
AA_DRB1_38_32660034_A	0.104104	0.0126061	1.47855e-16	AA_DRB1_38_32660034_A	0.0705245	0.0167724	2.61308e-05
AA_DRB1_38_32660034_L	0.103426	0.012639	2.76749e-16	AA_DRB1_38_32660034_L	0.0699769	0.0167782	3.0366e-05
AA_DRB1_38_32660034_V	0.103075	0.0126578	3.85048e-16	AA_DRB1_38_32660034_V	0.0697403	0.0167804	3.23778e-05
AA_DRB1_37_32660037_F	0.143886	0.0142293	4.89003e-24	AA_DRB1_37_32660037_F	0.06928	0.0168895	4.09691e-05
AA_DRB1_37_32660037_FL	0.139436	0.0139116	1.20764e-23	AA_DRB1_37_32660037_FL	0.0682751	0.0169012	5.35276e-05
AA_DRB1_37_32660037_L	0.103426	0.012639	2.76756e-16	AA_DRB1_37_32660037_L	0.0699769	0.0167782	3.03662e-05
AA_DRB1_37_32660037_N	0.114364	0.0135075	2.52422e-17	AA_DRB1_37_32660037_N	0.0924069	0.0183034	4.4499e-07
AA_DRB1_37_32660037_NF	0.10589	0.0126049	4.43744e-17	AA_DRB1_37_32660037_NF	0.0848773	0.0173982	1.06888e-06
AA_DRB1_37_32660037_NL	0.113511	0.0136119	7.48552e-17	AA_DRB1_37_32660037_NL	0.0939727	0.0181744	2.33324e-07
AA_DRB1_37_32660037_NS	0.0696202	0.0177006	8.38153e-05	AA_DRB1_37_32660037_NS	0.10699	0.0172613	5.70998e-10
AA_DRB1_37_32660037_NY	0.0991039	0.0126103	3.87407e-15	AA_DRB1_37_32660037_NY	0.0432609	0.0171624	0.0117128
AA_DRB1_37_32660037_S	0.0762363	0.0139928	5.08648e-08	AA_DRB1_37_32660037_S	0.0545978	0.0169134	0.00124623
AA_DRB1_37_32660037_SF	0.10131	0.0125982	8.86917e-16	AA_DRB1_37_32660037_SF	0.0454423	0.0171366	0.00800721
AA_DRB1_37_32660037_SL	0.0733438	0.0141238	2.07005e-07	AA_DRB1_37_32660037_SL	0.0531318	0.0169277	0.00169671
AA_DRB1_37_32660037_SY	0.105324	0.0125939	6.10807e-17	AA_DRB1_37_32660037_SY	0.0859489	0.0173563	7.34435e-07
AA_DRB1_37_32660037_Y	0.063895	0.0137906	3.59986e-06	AA_DRB1_37_32660037_Y	0.0983359	0.0169802	6.98867e-09
AA_DRB1_37_32660037_YF	0.0617458	0.0183049	0.000743053	AA_DRB1_37_32660037_YF	0.107344	0.0172334	4.69917e-10
AA_DRB1_37_32660037_YL	0.0696275	0.0135973	3.04398e-07	AA_DRB1_37_32660037_YL	0.0980241	0.0169955	8.03785e-09
HLA_DRB1_01	0.0916563	0.0130299	2.00261e-12	HLA_DRB1_01	0.0642799	0.0168093	0.000131273
HLA_DRB1_0101	0.0938577	0.0129216	3.76854e-13	HLA_DRB1_0101	0.0662649	0.0167913	7.93382e-05
HLA_DRB1_0102	0.102647	0.0126114	3.97615e-16	HLA_DRB1_0102	0.0697098	0.0167744	3.24238e-05
HLA_DRB1_0103	0.104578	0.0126621	1.46737e-16	HLA_DRB1_0103	0.0703027	0.0167874	2.81626e-05
HLA_DRB1_03	0.133983	0.0132955	6.96063e-24	HLA_DRB1_03	0.0464171	0.0199554	0.0200167
HLA_DRB1_0301	0.133911	0.0132934	7.23742e-24	HLA_DRB1_0301	0.0464192	0.019963	0.0200578
HLA_DRB1_0302	0.104408	0.0125882	1.09378e-16	HLA_DRB1_0302	0.0707445	0.0167702	2.4597e-05
HLA_DRB1_0304	0.104627	0.0125914	9.61771e-17	HLA_DRB1_0304	0.0706912	0.0167711	2.49711e-05
HLA_DRB1_04	0.05057	0.0165327	0.00222239	HLA_DRB1_04	0.0896537	0.0168924	1.11246e-07
HLA_DRB1_0401	0.0677295	0.0145291	3.13681e-06	HLA_DRB1_0401	0.0846512	0.0168502	5.06696e-07
HLA_DRB1_0402	0.103427	0.012645	2.855e-16	HLA_DRB1_0402	0.0709987	0.0167712	2.30205e-05
HLA_DRB1_0403	0.104729	0.0126476	1.22619e-16	HLA_DRB1_0403	0.0709293	0.0167724	2.34809e-05
HLA_DRB1_0404	0.103216	0.0131125	3.50157e-15	HLA_DRB1_0404	0.0724696	0.0167821	1.57264e-05
HLA_DRB1_0405	0.103703	0.0126566	2.53631e-16	HLA_DRB1_0405	0.0713246	0.0167746	2.11935e-05
HLA_DRB1_0406	0.104791	0.0125901	8.55334e-17	HLA_DRB1_0406	0.0705525	0.0167711	2.59033e-05
HLA_DRB1_0407	0.107208	0.0127235	3.5757e-17	HLA_DRB1_0407	0.0707244	0.016784	2.51101e-05
HLA_DRB1_0408	0.101181	0.0126663	1.36897e-15	HLA_DRB1_0408	0.0719776	0.016775	1.78063e-05
HLA_DRB1_0409	0.104314	0.0125887	1.16806e-16	HLA_DRB1_0409	0.0704755	0.0167715	2.64447e-05
HLA_DRB1_0410	0.104482	0.0125883	1.04164e-16	HLA_DRB1_0410	0.0707347	0.0167703	2.46639e-05
HLA_DRB1_0411	0.104489	0.0125885	1.03788e-16	HLA_DRB1_0411	0.0707412	0.0167702	2.46194e-05
HLA_DRB1_0437	0.104663	0.0125896	9.29389e-17	HLA_DRB1_0437	0.0706623	0.0167706	2.51473e-05
HLA_DRB1_07	0.144124	0.0148626	3.10147e-22	HLA_DRB1_07	0.0722879	0.0168753	1.83854e-05
HLA_DRB1_0701	0.144124	0.0148626	3.10147e-22	HLA_DRB1_0701	0.0722879	0.0168753	1.83854e-05
HLA_DRB1_08	0.104865	0.0126696	1.2645e-16	HLA_DRB1_08	0.0704629	0.0167814	2.68246e-05
HLA_DRB1_0801	0.103547	0.0126527	2.75013e-16	HLA_DRB1_0801	0.0700624	0.0167774	2.96692e-05
HLA_DRB1_0802	0.104725	0.0125897	8.92587e-17	HLA_DRB1_0802	0.0707023	0.0167706	2.48839e-05
HLA_DRB1_0803	0.105713	0.0125988	4.8337e-17	HLA_DRB1_0803	0.0716306	0.0167747	1.95341e-05
HLA_DRB1_0804	0.104557	0.0125909	1.00466e-16	HLA_DRB1_0804	0.0708122	0.0167711	2.41851e-05
HLA_DRB1_0806	0.103964	0.0125894	1.4809e-16	HLA_DRB1_0806	0.070534	0.0167707	2.60179e-05
HLA_DRB1_09	0.102605	0.0127425	8.13238e-16	HLA_DRB1_09	0.0718926	0.0167776	1.82709e-05
HLA_DRB1_0901	0.102605	0.0127425	8.13238e-16	HLA_DRB1_0901	0.0718926	0.0167776	1.82709e-05
HLA_DRB1_10	0.104104	0.0126061	1.47857e-16	HLA_DRB1_10	0.0705245	0.0167724	2.61309e-05
HLA_DRB1_1001	0.104104	0.0126061	1.47857e-16	HLA_DRB1_1001	0.0705245	0.0167724	2.61309e-05
HLA_DRB1_11	0.119251	0.0128268	1.44434e-20	HLA_DRB1_11	0.0755564	0.0168021	6.89657e-06
HLA_DRB1_1101	0.118179	0.0127714	2.17387e-20	HLA_DRB1_1101	0.074548	0.0167877	8.96939e-06
HLA_DRB1_1102	0.104656	0.0125936	9.54682e-17	HLA_DRB1_1102	0.0708467	0.0167717	2.39812e-05
HLA_DRB1_1103	0.105264	0.0126099	6.95792e-17	HLA_DRB1_1103	0.0711291	0.0167771	2.23873e-05
HLA_DRB1_1104	0.105587	0.0126342	6.41746e-17	HLA_DRB1_1104	0.0710832	0.0167812	2.27666e-05
HLA_DRB1_1106	0.104404	0.0125883	1.09768e-16	HLA_DRB1_1106	0.0707167	0.0167704	2.47847e-05
HLA_DRB1_1108	0.10441	0.0125883	1.09312e-16	HLA_DRB1_1108	0.0707203	0.0167705	2.47622e-05
HLA_DRB1_12	0.103426	0.012639	2.76751e-16	HLA_DRB1_12	0.0699769	0.0167782	3.0366e-05
HLA_DRB1_1201	0.10347	0.0126387	2.68379e-16	HLA_DRB1_1201	0.0700009	0.0167781	3.01727e-05
HLA_DRB1_1202	0.104366	0.0125884	1.1268e-16	HLA_DRB1_1202	0.0707053	0.0167703	2.48562e-05
HLA_DRB1_13	0.0865745	0.0129209	2.07907e-11	HLA_DRB1_13	0.0619362	0.0168118	0.000229523
HLA_DRB1_1301	0.096475	0.0127443	3.73147e-14	HLA_DRB1_1301	0.0674673	0.0167829	5.81947e-05
HLA_DRB1_1302	0.0968407	0.012704	2.48172e-14	HLA_DRB1_1302	0.0661278	0.0167935	8.22641e-05
HLA_DRB1_1303	0.104374	0.0126177	1.31723e-16	HLA_DRB1_1303	0.0704778	0.0167793	2.66575e-05
HLA_DRB1_1304	0.104431	0.0125881	1.07685e-16	HLA_DRB1_1304	0.070737	0.0167707	2.4658e-05
HLA_DRB1_1305	0.104047	0.0125912	1.41502e-16	HLA_DRB1_1305	0.0704744	0.0167712	2.64452e-05
HLA_DRB1_14	0.0999509	0.0126586	2.8828e-15	HLA_DRB1_14	0.0683821	0.0167804	4.59922e-05
HLA_DRB1_1401	0.100229	0.0126531	2.35144e-15	HLA_DRB1_1401	0.0684415	0.0167804	4.52957e-05
HLA_DRB1_1402	0.104437	0.012588	1.07156e-16	HLA_DRB1_1402	0.0707441	0.0167702	2.46011e-05
HLA_DRB1_1404	0.104041	0.0125975	1.47049e-16	HLA_DRB1_1404	0.0706234	0.0167707	2.54098e-05
HLA_DRB1_1405	0.104403	0.012588	1.09684e-16	HLA_DRB1_1405	0.0707056	0.0167703	2.48548e-05
HLA_DRB1_1406	0.104385	0.0125881	1.11046e-16	HLA_DRB1_1406	0.0706847	0.0167703	2.49926e-05
HLA_DRB1_1407	0.104303	0.0125885	1.17526e-16	HLA_DRB1_1407	0.0706337	0.0167705	2.5336e-05
HLA_DRB1_1415	0.104414	0.0125882	1.08946e-16	HLA_DRB1_1415	0.0707665	0.0167702	2.44529e-05
HLA_DRB1_15	0.0975769	0.0132071	1.48805e-13	HLA_DRB1_15	0.0647314	0.0168458	0.000121743
HLA_DRB1_1501	0.098825	0.0131859	6.64157e-14	HLA_DRB1_1501	0.0653239	0.0168432	0.00010516
HLA_DRB1_1502	0.10357	0.0126024	2.06495e-16	HLA_DRB1_1502	0.0702938	0.0167722	2.77611e-05
HLA_DRB1_1503	0.104308	0.0125883	1.17046e-16	HLA_DRB1_1503	0.0707091	0.0167704	2.48335e-05
HLA_DRB1_16	0.103745	0.0126102	1.91812e-16	HLA_DRB1_16	0.0701768	0.016776	2.87464e-05
HLA_DRB1_1601	0.103702	0.0126091	1.96125e-16	HLA_DRB1_1601	0.0701777	0.0167753	2.8719e-05
HLA_DRB1_1602	0.104484	0.0125894	1.04641e-16	HLA_DRB1_1602	0.0707857	0.0167711	2.43553e-05
AA_DRB1_33_32660049	0.0505682	0.0165327	0.00222319	AA_DRB1_33_32660049	0.0896541	0.0168924	1.11232e-07
AA_DRB1_32_32660052	0.106568	0.0141436	4.89262e-14	AA_DRB1_32_32660052	0.106734	0.0180757	3.52932e-09
AA_DRB1_31_32660055_F	0.0957699	0.0128622	9.63263e-14	AA_DRB1_31_32660055_F	0.0646864	0.0168208	0.000120247
AA_DRB1_31_32660055_I	0.0962814	0.0128401	6.45654e-14	AA_DRB1_31_32660055_I	0.0649966	0.0168179	0.000111214
AA_DRB1_31_32660055_V	0.104104	0.0126061	1.47841e-16	AA_DRB1_31_32660055_V	0.0705246	0.0167724	2.61304e-05
AA_DRB1_30_32660058_C	0.0916562	0.0130299	2.00271e-12	AA_DRB1_30_32660058_C	0.0642799	0.0168093	0.000131274
AA_DRB1_30_32660058_CG	0.0962814	0.0128401	6.45639e-14	AA_DRB1_30_32660058_CG	0.0649966	0.0168179	0.000111213
AA_DRB1_30_32660058_CH	0.0902809	0.0131011	5.53741e-12	AA_DRB1_30_32660058_CH	0.0633075	0.0168188	0.000167153
AA_DRB1_30_32660058_CR	0.0911107	0.0130556	2.9803e-12	AA_DRB1_30_32660058_CR	0.0639613	0.0168122	0.000142113
AA_DRB1_30_32660058_G	0.102605	0.0127425	8.13038e-16	AA_DRB1_30_32660058_G	0.0718925	0.0167776	1.82713e-05
AA_DRB1_30_32660058_GR	0.1038	0.0126502	2.29843e-16	AA_DRB1_30_32660058_GR	0.0715688	0.0167795	1.99668e-05
AA_DRB1_30_32660058_H	0.103327	0.0126392	2.95597e-16	AA_DRB1_30_32660058_H	0.0699325	0.0167782	3.0721e-05
AA_DRB1_30_32660058_HG	0.104466	0.0125978	1.10999e-16	AA_DRB1_30_32660058_HG	0.0710791	0.0167857	2.29048e-05
AA_DRB1_30_32660058_HR	0.102976	0.012658	4.10987e-16	AA_DRB1_30_32660058_HR	0.0696978	0.0167804	3.2739e-05
AA_DRB1_30_32660058_L	0.144121	0.0148626	3.1081e-22	AA_DRB1_30_32660058_L	0.0722885	0.0168753	1.83824e-05
AA_DRB1_30_32660058_LC	0.124486	0.0129968	9.87293e-22	AA_DRB1_30_32660058_LC	0.0627885	0.0169347	0.000209158
AA_DRB1_30_32660058_LG	0.14376	0.0152142	3.41947e-21	AA_DRB1_30_32660058_LG	0.0737222	0.0168858	1.26585e-05
AA_DRB1_30_32660058_LH	0.139596	0.0144005	3.20307e-22	AA_DRB1_30_32660058_LH	0.0712876	0.0168864	2.4259e-05
AA_DRB1_30_32660058_LR	0.1421	0.014674	3.53408e-22	AA_DRB1_30_32660058_LR	0.0719403	0.0168782	2.02305e-05
AA_DRB1_30_32660058_R	0.104104	0.0126061	1.47843e-16	AA_DRB1_30_32660058_R	0.0705245	0.0167724	2.61305e-05
AA_DRB1_30_32660058_Y	0.123851	0.0129884	1.4912e-21	AA_DRB1_30_32660058_Y	0.0623752	0.0169679	0.000236849
AA_DRB1_30_32660058_YC	0.138261	0.0145475	2.01789e-21	AA_DRB1_30_32660058_YC	0.0723769	0.0169004	1.84754e-05
AA_DRB1_30_32660058_YCG	0.138003	0.0142563	3.66183e-22	AA_DRB1_30_32660058_YCG	0.0709358	0.0168895	2.66911e-05
AA_DRB1_30_32660058_YCH	0.141924	0.0150072	3.16738e-21	AA_DRB1_30_32660058_YCH	0.0733702	0.0168887	1.397e-05
AA_DRB1_30_32660058_YCR	0.139717	0.0147067	2.09419e-21	AA_DRB1_30_32660058_YCR	0.0727322	0.0168973	1.67456e-05
AA_DRB1_30_32660058_YG	0.121695	0.0128786	3.40844e-21	AA_DRB1_30_32660058_YG	0.0610825	0.016954	0.000314757
AA_DRB1_30_32660058_YGR	0.12247	0.0129078	2.35341e-21	AA_DRB1_30_32660058_YGR	0.0615086	0.0169495	0.000284586
AA_DRB1_30_32660058_YH	0.125699	0.0130868	7.61757e-22	AA_DRB1_30_32660058_YH	0.0636617	0.0169523	0.00017311
AA_DRB1_30_32660058_YHG	0.123675	0.0129617	1.40773e-21	AA_DRB1_30_32660058_YHG	0.0623821	0.016939	0.000230733
AA_DRB1_30_32660058_YHR	0.126467	0.0131279	5.77593e-22	AA_DRB1_30_32660058_YHR	0.0640688	0.0169479	0.000156613
AA_DRB1_30_32660058_YL	0.0941706	0.0129256	3.20294e-13	AA_DRB1_30_32660058_YL	0.0636264	0.0168308	0.000156599
AA_DRB1_30_32660058_YLC	0.104483	0.0125892	1.04642e-16	AA_DRB1_30_32660058_YLC	0.0707921	0.0167878	2.47701e-05
AA_DRB1_30_32660058_YLG	0.0893341	0.0131294	1.01678e-11	AA_DRB1_30_32660058_YLG	0.0628529	0.0168218	0.000186673
AA_DRB1_30_32660058_YLH	0.0957699	0.0128622	9.63255e-14	AA_DRB1_30_32660058_YLH	0.0646864	0.0168208	0.000120247
AA_DRB1_30_32660058_YLR	0.094709	0.0129021	2.12647e-13	AA_DRB1_30_32660058_YLR	0.0639491	0.0168277	0.00014457
AA_DRB1_30_32660058_YR	0.124586	0.0130232	1.10621e-21	AA_DRB1_30_32660058_YR	0.062802	0.0169632	0.000213698
AA_DRB1_28_32660064_D	0.12385	0.0129882	1.49124e-21	AA_DRB1_28_32660064_D	0.0623674	0.0169682	0.000237333
AA_DRB1_28_32660064_E	0.121692	0.0128784	3.41132e-21	AA_DRB1_28_32660064_E	0.0610739	0.0169543	0.000315443
AA_DRB1_28_32660064_H	0.102605	0.0127425	8.1301e-16	AA_DRB1_28_32660064_H	0.0718925	0.0167776	1.82712e-05
AA_DRB1_26_32660070_F	0.121778	0.0139043	1.98257e-18	AA_DRB1_26_32660070_F	0.0863048	0.0179664	1.55778e-06
AA_DRB1_26_32660070_L	0.089456	0.0131292	9.52439e-12	AA_DRB1_26_32660070_L	0.0628942	0.0168218	0.000184862
AA_DRB1_26_32660070_Y	0.127625	0.0130415	1.29261e-22	AA_DRB1_26_32660070_Y	0.0417513	0.0195924	0.0330896
AA_DRB1_25_32660073	0.144124	0.0148626	3.10324e-22	AA_DRB1_25_32660073	0.072288	0.0168753	1.83847e-05
AA_DRB1_16_32660100_H	0.103489	0.0127337	4.39473e-16	AA_DRB1_16_32660100_H	0.0695052	0.0167901	3.4783e-05
AA_DRB1_16_32660100_Q	0.104403	0.012588	1.09684e-16	AA_DRB1_16_32660100_Q	0.0707056	0.0167703	2.48548e-05
AA_DRB1_16_32660100_Y	0.103493	0.0127337	4.38266e-16	AA_DRB1_16_32660100_Y	0.0695071	0.0167901	3.47656e-05
AA_DRB1_14_32660106	0.144122	0.0148626	3.1068e-22	AA_DRB1_14_32660106	0.0722883	0.0168753	1.83833e-05
AA_DRB1_13_32660109_F	0.09577	0.0128622	9.63188e-14	AA_DRB1_13_32660109_F	0.0646864	0.0168208	0.000120247
AA_DRB1_13_32660109_FG	0.0932965	0.0130432	8.49836e-13	AA_DRB1_13_32660109_FG	0.062794	0.0168463	0.000193412
AA_DRB1_13_32660109_G	0.103493	0.0127337	4.38381e-16	AA_DRB1_13_32660109_G	0.0695069	0.0167901	3.4767e-05
AA_DRB1_13_32660109_H	0.0505834	0.0165326	0.00221616	AA_DRB1_13_32660109_H	0.0896534	0.0168925	1.11261e-07
AA_DRB1_13_32660109_HF	0.0985805	0.0136406	4.93824e-13	AA_DRB1_13_32660109_HF	0.0835027	0.0169769	8.71564e-07
AA_DRB1_13_32660109_HG	0.072079	0.0148915	1.2965e-06	AA_DRB1_13_32660109_HG	0.089377	0.0169228	1.28151e-07
AA_DRB1_13_32660109_HY	0.0878532	0.037099	0.0178811	AA_DRB1_13_32660109_HY	0.0975258	0.017055	1.07597e-08
AA_DRB1_13_32660109_R	0.0966298	0.0132394	2.9065e-13	AA_DRB1_13_32660109_R	0.0641058	0.0168524	0.000142398
AA_DRB1_13_32660109_RF	0.0812422	0.0137372	3.33799e-09	AA_DRB1_13_32660109_RF	0.0551472	0.0169304	0.00112481
AA_DRB1_13_32660109_RG	0.09466	0.0134777	2.1642e-12	AA_DRB1_13_32660109_RG	0.0622312	0.0168808	0.000227349
AA_DRB1_13_32660109_RH	0.0965893	0.0131733	2.26389e-13	AA_DRB1_13_32660109_RH	0.0856923	0.0170264	4.83122e-07
AA_DRB1_13_32660109_RY	0.115424	0.0128002	1.92738e-19	AA_DRB1_13_32660109_RY	0.0637631	0.0169991	0.000176158
AA_DRB1_13_32660109_S	0.136677	0.0146708	1.2046e-20	AA_DRB1_13_32660109_S	0.0820748	0.0177872	3.94498e-06
AA_DRB1_13_32660109_SF	0.121293	0.0160661	4.36654e-14	AA_DRB1_13_32660109_SF	0.0934016	0.0173782	7.67368e-08
AA_DRB1_13_32660109_SFG	0.122117	0.0170736	8.52995e-13	AA_DRB1_13_32660109_SFG	0.0938598	0.0172868	5.64914e-08
AA_DRB1_13_32660109_SG	0.138931	0.0151772	5.48824e-20	AA_DRB1_13_32660109_SG	0.083996	0.0176072	1.83727e-06
AA_DRB1_13_32660109_SH	0.101675	0.0125981	6.99217e-16	AA_DRB1_13_32660109_SH	0.0471302	0.0172025	0.006149
AA_DRB1_13_32660109_SHF	0.111354	0.0126732	1.54138e-18	AA_DRB1_13_32660109_SHF	0.0614019	0.0170437	0.000315031
AA_DRB1_13_32660109_SHG	0.1065	0.0125949	2.77222e-17	AA_DRB1_13_32660109_SHG	0.0511961	0.0171336	0.00280761
AA_DRB1_13_32660109_SHY	0.0765755	0.014086	5.44026e-08	AA_DRB1_13_32660109_SHY	0.0522247	0.0169699	0.00208747
AA_DRB1_13_32660109_SR	0.142605	0.0177278	8.68301e-16	AA_DRB1_13_32660109_SR	0.090242	0.0172876	1.7888e-07
AA_DRB1_13_32660109_SRF	0.105835	0.0249005	2.13466e-05	AA_DRB1_13_32660109_SRF	0.0973762	0.017105	1.24925e-08
AA_DRB1_13_32660109_SRG	0.149173	0.019359	1.30205e-14	AA_DRB1_13_32660109_SRG	0.0907816	0.0172074	1.3224e-07
AA_DRB1_13_32660109_SRH	0.119689	0.0128576	1.29222e-20	AA_DRB1_13_32660109_SRH	0.0614205	0.0169925	0.000300864
AA_DRB1_13_32660109_SRY	0.100839	0.0132685	2.9653e-14	AA_DRB1_13_32660109_SRY	0.08281	0.0170213	1.14413e-06
AA_DRB1_13_32660109_SY	0.104952	0.0126283	9.50372e-17	AA_DRB1_13_32660109_SY	0.0754797	0.0172592	1.22382e-05
AA_DRB1_13_32660109_SYF	0.0992484	0.0129319	1.65828e-14	AA_DRB1_13_32660109_SYF	0.0849168	0.0170761	6.59737e-07
AA_DRB1_13_32660109_SYG	0.105002	0.0127091	1.43283e-16	AA_DRB1_13_32660109_SYG	0.0772597	0.0171792	6.88284e-06
AA_DRB1_13_32660109_Y	0.144122	0.0148626	3.10694e-22	AA_DRB1_13_32660109_Y	0.0722883	0.0168753	1.83833e-05
AA_DRB1_13_32660109_YF	0.125699	0.0130868	7.61796e-22	AA_DRB1_13_32660109_YF	0.0636616	0.0169523	0.000173113
AA_DRB1_13_32660109_YG	0.130552	0.0138613	4.57958e-21	AA_DRB1_13_32660109_YG	0.070728	0.0169038	2.86227e-05
AA_DRB1_12_32660112	0.138931	0.0151772	5.48774e-20	AA_DRB1_12_32660112	0.0839959	0.0176072	1.83731e-06
AA_DRB1_11_32660115_D	0.102606	0.0127425	8.12626e-16	AA_DRB1_11_32660115_D	0.0718924	0.0167776	1.82717e-05
AA_DRB1_11_32660115_G	0.144121	0.0148626	3.10717e-22	AA_DRB1_11_32660115_G	0.0722883	0.0168753	1.83833e-05
AA_DRB1_11_32660115_GD	0.143761	0.0152142	3.41631e-21	AA_DRB1_11_32660115_GD	0.0737218	0.0168858	1.26597e-05
AA_DRB1_11_32660115_GL	0.124485	0.0129968	9.87621e-22	AA_DRB1_11_32660115_GL	0.0627887	0.0169347	0.000209149
AA_DRB1_11_32660115_L	0.091657	0.0130299	2.00182e-12	AA_DRB1_11_32660115_L	0.0642801	0.0168093	0.000131266
AA_DRB1_11_32660115_LD	0.0962816	0.0128401	6.45581e-14	AA_DRB1_11_32660115_LD	0.0649966	0.0168179	0.000111214
AA_DRB1_11_32660115_P	0.0966298	0.0132394	2.90649e-13	AA_DRB1_11_32660115_P	0.0641058	0.0168524	0.000142398
AA_DRB1_11_32660115_PD	0.0994644	0.0130144	2.12851e-14	AA_DRB1_11_32660115_PD	0.065215	0.0168624	0.000109966
AA_DRB1_11_32660115_PG	0.115424	0.0128002	1.92746e-19	AA_DRB1_11_32660115_PG	0.0637631	0.0169991	0.000176158
AA_DRB1_11_32660115_PL	0.0764021	0.0139946	4.77707e-08	AA_DRB1_11_32660115_PL	0.0546717	0.0169131	0.00122713
AA_DRB1_11_32660115_PV	0.0972181	0.0131331	1.33635e-13	AA_DRB1_11_32660115_PV	0.0853992	0.0170317	5.32729e-07
AA_DRB1_11_32660115_S	0.138931	0.0151772	5.48865e-20	AA_DRB1_11_32660115_S	0.0839961	0.0176072	1.83723e-06
AA_DRB1_11_32660115_SD	0.136315	0.0147148	1.97287e-20	AA_DRB1_11_32660115_SD	0.0805634	0.0175585	4.46882e-06
AA_DRB1_11_32660115_SG	0.105002	0.0127091	1.43281e-16	AA_DRB1_11_32660115_SG	0.0772597	0.0171792	6.88291e-06
AA_DRB1_11_32660115_SGD	0.105137	0.0126553	9.75312e-17	AA_DRB1_11_32660115_SGD	0.0751306	0.0171553	1.1898e-05
AA_DRB1_11_32660115_SGL	0.0952742	0.0132806	7.28584e-13	AA_DRB1_11_32660115_SGL	0.0874199	0.0170485	2.93295e-07
AA_DRB1_11_32660115_SL	0.121732	0.0176898	5.92417e-12	AA_DRB1_11_32660115_SL	0.0965293	0.0173261	2.52817e-08
AA_DRB1_11_32660115_SLD	0.122674	0.0169077	4.00208e-13	AA_DRB1_11_32660115_SLD	0.0935418	0.0172968	6.37131e-08
AA_DRB1_11_32660115_SP	0.149172	0.019359	1.30292e-14	AA_DRB1_11_32660115_SP	0.0907819	0.0172074	1.32227e-07
AA_DRB1_11_32660115_SPD	0.146788	0.0182803	9.75796e-16	AA_DRB1_11_32660115_SPD	0.0882436	0.0171832	2.81445e-07
AA_DRB1_11_32660115_SPG	0.0985809	0.0136406	4.93741e-13	AA_DRB1_11_32660115_SPG	0.0835026	0.0169769	8.71594e-07
AA_DRB1_11_32660115_SPL	0.0618089	0.0427846	0.148556	AA_DRB1_11_32660115_SPL	0.0995843	0.0170774	5.49832e-09
AA_DRB1_11_32660115_SPV	0.126467	0.0131279	5.777e-22	AA_DRB1_11_32660115_SPV	0.0640688	0.0169479	0.000156614
AA_DRB1_11_32660115_SV	0.107143	0.0125979	1.81905e-17	AA_DRB1_11_32660115_SV	0.0518533	0.0171258	0.00246343
AA_DRB1_11_32660115_SVD	0.104301	0.0125907	1.19071e-16	AA_DRB1_11_32660115_SVD	0.050497	0.0171048	0.00315498
AA_DRB1_11_32660115_SVG	0.0821117	0.0136952	2.02676e-09	AA_DRB1_11_32660115_SVG	0.0556102	0.0169259	0.00101799
AA_DRB1_11_32660115_SVL	0.11693	0.012894	1.20606e-19	AA_DRB1_11_32660115_SVL	0.0652778	0.0170144	0.00012474
AA_DRB1_11_32660115_V	0.055687	0.0162032	0.00058865	AA_DRB1_11_32660115_V	0.0894134	0.0168953	1.20857e-07
AA_DRB1_11_32660115_VD	0.0479553	0.0167137	0.00411495	AA_DRB1_11_32660115_VD	0.0911372	0.0169065	7.01986e-08
AA_DRB1_11_32660115_VG	0.0972879	0.0339217	0.00413056	AA_DRB1_11_32660115_VG	0.0972717	0.0170601	1.18621e-08
AA_DRB1_11_32660115_VL	0.100326	0.0134491	8.67413e-14	AA_DRB1_11_32660115_VL	0.0817481	0.0169624	1.44014e-06
AA_DRB1_10_32660118_E	0.104104	0.0126061	1.47854e-16	AA_DRB1_10_32660118_E	0.0705245	0.0167724	2.61309e-05
AA_DRB1_10_32660118_Q	0.138823	0.0152584	9.18812e-20	AA_DRB1_10_32660118_Q	0.0845241	0.0175879	1.54128e-06
AA_DRB1_10_32660118_Y	0.138931	0.0151772	5.48873e-20	AA_DRB1_10_32660118_Y	0.0839961	0.0176072	1.83723e-06
AA_DRB1_9_32660121_E	0.107143	0.0125979	1.819e-17	AA_DRB1_9_32660121_E	0.0518531	0.0171258	0.00246352
AA_DRB1_9_32660121_K	0.102606	0.0127425	8.12478e-16	AA_DRB1_9_32660121_K	0.0718924	0.0167776	1.82719e-05
AA_DRB1_9_32660121_W	0.104301	0.0125907	1.1907e-16	AA_DRB1_9_32660121_W	0.0504973	0.0171048	0.00315482
AA_DRB1_4_32665400_Q	0.14372	0.0152111	3.44117e-21	AA_DRB1_4_32665400_Q	0.0737218	0.016886	1.26622e-05
AA_DRB1_4_32665400_R	0.144229	0.0151802	2.07627e-21	AA_DRB1_4_32665400_R	0.073423	0.0168798	1.36292e-05
AA_DRB1_4_32665400_x	0.104096	0.0125913	1.37011e-16	AA_DRB1_4_32665400_x	0.071657	0.0167799	1.95123e-05
AA_DRB1_.1_32665412_A	0.0960406	0.0133799	7.0761e-13	AA_DRB1_.1_32665412_A	0.0633673	0.0168648	0.000171707
AA_DRB1_.1_32665412_S	0.0976005	0.0132068	1.46658e-13	AA_DRB1_.1_32665412_S	0.0647356	0.0168459	0.000121637
AA_DRB1_.1_32665412_x	0.103597	0.012697	3.37312e-16	AA_DRB1_.1_32665412_x	0.0698109	0.0167835	3.1894e-05
AA_DRB1_.16_32665457_A	0.138558	0.0152463	1.00907e-19	AA_DRB1_.16_32665457_A	0.0846002	0.0175903	1.5132e-06
AA_DRB1_.16_32665457_V	0.136967	0.014832	2.59234e-20	AA_DRB1_.16_32665457_V	0.0830007	0.0177133	2.78882e-06
AA_DRB1_.16_32665457_x	0.103598	0.012697	3.37258e-16	AA_DRB1_.16_32665457_x	0.069811	0.0167835	3.1893e-05
AA_DRB1_.17_32665460_A	0.0724913	0.0142767	3.8224e-07	AA_DRB1_.17_32665460_A	0.0525354	0.0169392	0.00192601
AA_DRB1_.17_32665460_T	0.076453	0.0139936	4.66987e-08	AA_DRB1_.17_32665460_T	0.0546745	0.0169134	0.00122662
AA_DRB1_.17_32665460_x	0.103597	0.012697	3.37303e-16	AA_DRB1_.17_32665460_x	0.0698109	0.0167835	3.18934e-05
AA_DRB1_.24_32665481_F	0.0504882	0.0165246	0.00224805	AA_DRB1_.24_32665481_F	0.0897644	0.0168935	1.07509e-07
AA_DRB1_.24_32665481_L	0.0689683	0.0151473	5.28423e-06	AA_DRB1_.24_32665481_L	0.0892293	0.0169136	1.32317e-07
AA_DRB1_.24_32665481_x	0.103597	0.012697	3.37324e-16	AA_DRB1_.24_32665481_x	0.0698109	0.0167835	3.18937e-05
AA_DRB1_.25_32665484_K	0.138558	0.0152463	1.00882e-19	AA_DRB1_.25_32665484_K	0.0846	0.0175903	1.51331e-06
AA_DRB1_.25_32665484_R	0.136968	0.0148319	2.59061e-20	AA_DRB1_.25_32665484_R	0.0829999	0.0177133	2.78943e-06
AA_DRB1_.25_32665484_x	0.103598	0.0126972	3.37523e-16	AA_DRB1_.25_32665484_x	0.0698089	0.0167835	3.19128e-05
AA_DQA1_.16_32713236_L	0.0122194	0.0154929	0.430284	AA_DQA1_.16_32713236_L	0.034148	0.0170221	0.0448456
AA_DQA1_.16_32713236_M	0.0122426	0.0154927	0.4294	AA_DQA1_.16_32713236_M	0.0341489	0.0170222	0.0448411
HLA_DQA1_01	0.0182019	0.0151441	0.229398	HLA_DQA1_01	0.0360327	0.0169963	0.0340031
HLA_DQA1_0101	0.085471	0.0131287	7.50216e-11	HLA_DQA1_0101	0.0618065	0.0168185	0.000237926
HLA_DQA1_0102	0.086534	0.0134254	1.15203e-10	HLA_DQA1_0102	0.0595908	0.0168705	0.000412055
HLA_DQA1_0103	0.0949571	0.0127653	1.01683e-13	HLA_DQA1_0103	0.0667801	0.0167856	6.93778e-05
HLA_DQA1_02	0.143875	0.0147523	1.79671e-22	HLA_DQA1_02	0.0718488	0.0168683	2.04975e-05
HLA_DQA1_0201	0.143875	0.0147523	1.79671e-22	HLA_DQA1_0201	0.0718488	0.0168683	2.04975e-05
HLA_DQA1_03	0.0409318	0.0172627	0.0177347	HLA_DQA1_03	0.0928631	0.0169201	4.05731e-08
HLA_DQA1_0301	0.0409318	0.0172627	0.0177347	HLA_DQA1_0301	0.0928631	0.0169201	4.05731e-08
HLA_DQA1_04	0.103951	0.0126562	2.14971e-16	HLA_DQA1_04	0.0701886	0.0167782	2.87275e-05
HLA_DQA1_0401	0.103951	0.0126562	2.14971e-16	HLA_DQA1_0401	0.0701886	0.0167782	2.87275e-05
HLA_DQA1_05	0.158909	0.0138596	1.96305e-30	HLA_DQA1_05	0.0396397	0.018353	0.0307846
HLA_DQA1_0501	0.158991	0.0138602	1.84451e-30	HLA_DQA1_0501	0.0395599	0.0183526	0.0311187
HLA_DQA1_06	0.105639	0.0125999	5.10842e-17	HLA_DQA1_06	0.0715382	0.0167749	2.00252e-05
HLA_DQA1_0601	0.105639	0.0125999	5.10842e-17	HLA_DQA1_0601	0.0715382	0.0167749	2.00252e-05
AA_DQA1_11_32717083_C	0.018091	0.0151434	0.232224	AA_DQA1_11_32717083_C	0.035974	0.0169966	0.034299
AA_DQA1_11_32717083_Y	0.018091	0.0151434	0.232224	AA_DQA1_11_32717083_Y	0.035974	0.0169966	0.034299
AA_DQA1_18_32717104	0.0181801	0.0151444	0.229963	AA_DQA1_18_32717104	0.0359977	0.0169967	0.0341813
AA_DQA1_25_32717125	0.135548	0.0134967	9.85846e-24	AA_DQA1_25_32717125	0.0658962	0.0168938	9.59517e-05
AA_DQA1_26_32717128	0.0409081	0.0172621	0.0177967	AA_DQA1_26_32717128	0.092901	0.0169205	4.0092e-08
AA_DQA1_34_32717152	0.162685	0.018522	1.5872e-18	AA_DQA1_34_32717152	0.0869179	0.0172417	4.62745e-07
AA_DQA1_40_32717170	0.163133	0.014046	3.49124e-31	AA_DQA1_40_32717170	0.0436168	0.0181507	0.0162596
AA_DQA1_41_32717173	0.0949723	0.012766	1.0107e-13	AA_DQA1_41_32717173	0.066759	0.0167859	6.97612e-05
AA_DQA1_45_32717185	0.0181776	0.0151444	0.230029	AA_DQA1_45_32717185	0.035994	0.0169967	0.0342003
AA_DQA1_47_32717191_C	0.163221	0.0140467	3.26483e-31	AA_DQA1_47_32717191_C	0.0435412	0.0181503	0.0164436
AA_DQA1_47_32717191_K	0.143939	0.0147518	1.71562e-22	AA_DQA1_47_32717191_K	0.0718367	0.0168685	2.05681e-05
AA_DQA1_47_32717191_Q	0.0409098	0.0172621	0.0177918	AA_DQA1_47_32717191_Q	0.0929024	0.0169205	4.00748e-08
AA_DQA1_47_32717191_R	0.0181768	0.0151444	0.23005	AA_DQA1_47_32717191_R	0.0359937	0.0169967	0.0342016
AA_DQA1_47_32717191_RC	0.0509094	0.0469821	0.278545	AA_DQA1_47_32717191_RC	0.100097	0.0170823	4.63758e-09
AA_DQA1_47_32717191_RK	0.0787633	0.0127978	7.5335e-10	AA_DQA1_47_32717191_RK	0.0224179	0.0172508	0.193763
AA_DQA1_47_32717191_RQ	0.104053	0.0125896	1.3975e-16	AA_DQA1_47_32717191_RQ	0.0528571	0.0174063	0.0023921
AA_DQA1_48_32717194	0.0180866	0.0151434	0.23234	AA_DQA1_48_32717194	0.0359688	0.0169967	0.0343255
AA_DQA1_50_32717200_E	0.0181763	0.0151444	0.230062	AA_DQA1_50_32717200_E	0.0359928	0.0169967	0.0342065
AA_DQA1_50_32717200_L	0.050938	0.0469814	0.278269	AA_DQA1_50_32717200_L	0.100097	0.0170823	4.63744e-09
AA_DQA1_50_32717200_V	0.16322	0.0140466	3.26577e-31	AA_DQA1_50_32717200_V	0.0435399	0.0181504	0.0164471
AA_DQA1_51_32717203	0.16322	0.0140466	3.26643e-31	AA_DQA1_51_32717203	0.0435398	0.0181504	0.0164476
AA_DQA1_52_32717206_H	0.143938	0.0147518	1.71638e-22	AA_DQA1_52_32717206_H	0.0718369	0.0168685	2.05673e-05
AA_DQA1_52_32717206_R	0.0787517	0.0127976	7.57247e-10	AA_DQA1_52_32717206_R	0.022383	0.0172507	0.194454
AA_DQA1_52_32717206_S	0.0181768	0.0151444	0.230049	AA_DQA1_52_32717206_S	0.0359923	0.0169967	0.0342089
AA_DQA1_53_32717209_K	0.018177	0.0151444	0.230044	AA_DQA1_53_32717209_K	0.0359923	0.0169967	0.0342088
AA_DQA1_53_32717209_Q	0.163133	0.0140459	3.48709e-31	AA_DQA1_53_32717209_Q	0.0436113	0.0181508	0.0162737
AA_DQA1_53_32717209_R	0.0509706	0.0469813	0.277961	AA_DQA1_53_32717209_R	0.100097	0.0170823	4.63817e-09
AA_DQA1_54_32717212	0.143939	0.0147518	1.71573e-22	AA_DQA1_54_32717212	0.0718368	0.0168685	2.05679e-05
AA_DQA1_55_32717215	0.0180856	0.0151434	0.232365	AA_DQA1_55_32717215	0.0359667	0.0169967	0.0343363
AA_DQA1_56_32717218_G	0.0180856	0.0151434	0.232366	AA_DQA1_56_32717218_G	0.0359667	0.0169967	0.0343364
AA_DQA1_56_32717218_R	0.0409055	0.017262	0.0178034	AA_DQA1_56_32717218_R	0.092905	0.0169205	4.00415e-08
AA_DQA1_56_32717218_x	0.104052	0.0125896	1.39785e-16	AA_DQA1_56_32717218_x	0.0528564	0.0174064	0.00239257
AA_DQA1_61_32717233	0.0181746	0.0151444	0.230106	AA_DQA1_61_32717233	0.0359905	0.0169967	0.0342181
AA_DQA1_64_32717242	0.0180856	0.0151434	0.232366	AA_DQA1_64_32717242	0.0359665	0.0169967	0.0343372
AA_DQA1_66_32717248	0.0181747	0.0151444	0.230103	AA_DQA1_66_32717248	0.0359905	0.0169967	0.034218
AA_DQA1_69_32717257_A	0.0181751	0.0151444	0.230094	AA_DQA1_69_32717257_A	0.0359904	0.0169968	0.0342184
AA_DQA1_69_32717257_L	0.0121969	0.0154946	0.43118	AA_DQA1_69_32717257_L	0.0340091	0.0170241	0.045749
AA_DQA1_69_32717257_T	0.105101	0.0126684	1.07359e-16	AA_DQA1_69_32717257_T	0.0705714	0.0167814	2.60711e-05
AA_DQA1_75_32717275	0.158837	0.0138565	2.02517e-30	AA_DQA1_75_32717275	0.0395786	0.0183562	0.0310725
AA_DQA1_76_32717278_L	0.104052	0.0125896	1.39824e-16	AA_DQA1_76_32717278_L	0.0528528	0.0174064	0.00239429
AA_DQA1_76_32717278_M	0.0180853	0.0151434	0.232374	AA_DQA1_76_32717278_M	0.0359654	0.0169967	0.034343
AA_DQA1_76_32717278_V	0.0409169	0.0172619	0.0177709	AA_DQA1_76_32717278_V	0.0929051	0.0169205	4.00415e-08
AA_DQA1_80_32717290	0.0181747	0.0151444	0.230105	AA_DQA1_80_32717290	0.0359887	0.0169968	0.0342271
AA_DQA1_107_32717784_I	0.158807	0.0138551	2.04795e-30	AA_DQA1_107_32717784_I	0.0395464	0.0183576	0.0312225
AA_DQA1_107_32717784_T	0.158837	0.013855	1.99544e-30	AA_DQA1_107_32717784_T	0.0395004	0.0183575	0.0314182
AA_DQA1_129_32717850_H	0.0496178	0.0145001	0.000621862	AA_DQA1_129_32717850_H	0.0451904	0.0169547	0.00769054
AA_DQA1_129_32717850_Q	0.0495704	0.0145002	0.000629463	AA_DQA1_129_32717850_Q	0.0451786	0.0169547	0.00770641
AA_DQA1_130_32717853_A	0.0949552	0.0127661	1.02173e-13	AA_DQA1_130_32717853_A	0.0667369	0.016786	7.01581e-05
AA_DQA1_130_32717853_S	0.0949822	0.012766	1.00513e-13	AA_DQA1_130_32717853_S	0.0667432	0.016786	7.00487e-05
AA_DQA1_156_32717931_F	0.158827	0.0138547	2.00616e-30	AA_DQA1_156_32717931_F	0.0394965	0.0183578	0.0314386
AA_DQA1_156_32717931_L	0.158797	0.0138548	2.05893e-30	AA_DQA1_156_32717931_L	0.0395425	0.018358	0.0312427
AA_DQA1_161_32717946_D	0.158825	0.0138546	2.00769e-30	AA_DQA1_161_32717946_D	0.039497	0.0183579	0.0314365
AA_DQA1_161_32717946_E	0.158796	0.0138548	2.06044e-30	AA_DQA1_161_32717946_E	0.0395429	0.018358	0.0312409
AA_DQA1_163_32717952_I	0.158824	0.0138546	2.00774e-30	AA_DQA1_163_32717952_I	0.0394942	0.0183579	0.0314491
AA_DQA1_163_32717952_S	0.158795	0.0138547	2.06055e-30	AA_DQA1_163_32717952_S	0.0395402	0.0183581	0.0312532
AA_DQA1_175_32717988_E	0.0709551	0.0318856	0.026061	AA_DQA1_175_32717988_E	0.100928	0.0171125	3.68073e-09
AA_DQA1_175_32717988_K	0.158792	0.0138546	2.06294e-30	AA_DQA1_175_32717988_K	0.0395373	0.0183582	0.0312669
AA_DQA1_175_32717988_Q	0.0181369	0.0151448	0.231087	AA_DQA1_175_32717988_Q	0.0359609	0.016997	0.034369
AA_DQA1_175_32717988_QE	0.158822	0.0138544	2.01007e-30	AA_DQA1_175_32717988_QE	0.0394913	0.0183581	0.0314629
AA_DQA1_175_32717988_QK	0.0708479	0.0318834	0.0262768	AA_DQA1_175_32717988_QK	0.100936	0.0171126	3.67111e-09
AA_DQA1_175_32717988_Qx	0.0181591	0.0151446	0.230507	AA_DQA1_175_32717988_Qx	0.0359618	0.0169971	0.0343653
AA_DQA1_187_32718380_A	0.040758	0.0172622	0.0182203	AA_DQA1_187_32718380_A	0.0929659	0.016921	3.92693e-08
AA_DQA1_187_32718380_T	0.0408578	0.0172613	0.017932	AA_DQA1_187_32718380_T	0.0929502	0.016921	3.94726e-08
AA_DQA1_207_32718440_M	0.0865647	0.0134257	1.13585e-10	AA_DQA1_207_32718440_M	0.0595961	0.0168707	0.000411605
AA_DQA1_207_32718440_V	0.0865778	0.0134255	1.12784e-10	AA_DQA1_207_32718440_V	0.0595988	0.0168707	0.000411365
AA_DQA1_215_32718464_F	0.0510509	0.0468739	0.276104	AA_DQA1_215_32718464_F	0.100147	0.0170833	4.56573e-09
AA_DQA1_215_32718464_L	0.0512857	0.046884	0.274005	AA_DQA1_215_32718464_L	0.100139	0.0170832	4.57716e-09
AA_DQA1_218_32718473_Q	0.0180388	0.0151439	0.23359	AA_DQA1_218_32718473_Q	0.0359224	0.0169971	0.0345634
AA_DQA1_218_32718473_R	0.0180449	0.0151437	0.233429	AA_DQA1_218_32718473_R	0.0359189	0.0169972	0.0345817
AA_DQB1_224_32737107_Q	0.0864657	0.0131374	4.65234e-11	AA_DQB1_224_32737107_Q	0.0614335	0.0168277	0.000261482
AA_DQB1_224_32737107_R	0.0845569	0.0131664	1.34353e-10	AA_DQB1_224_32737107_R	0.06103	0.0168257	0.000286533
AA_DQB1_224_32737107_x	0.102732	0.0126099	3.732e-16	AA_DQB1_224_32737107_x	0.0711976	0.0167717	2.18495e-05
AA_DQB1_221_32737116_H	0.0227467	0.0150864	0.131616	AA_DQB1_221_32737116_H	0.0362442	0.0170071	0.0330795
AA_DQB1_221_32737116_Q	0.0193769	0.0151292	0.20028	AA_DQB1_221_32737116_Q	0.0357997	0.0170033	0.0352515
AA_DQB1_221_32737116_x	0.103696	0.0125994	1.86788e-16	AA_DQB1_221_32737116_x	0.0710313	0.0167712	2.28242e-05
AA_DQB1_220_32737119_H	0.0218947	0.0150908	0.146817	AA_DQB1_220_32737119_H	0.0360214	0.0170072	0.034175
AA_DQB1_220_32737119_R	0.0193768	0.0151292	0.200281	AA_DQB1_220_32737119_R	0.0357997	0.0170033	0.0352515
AA_DQB1_220_32737119_x	0.102797	0.0126102	3.58279e-16	AA_DQB1_220_32737119_x	0.0712887	0.0167718	2.13285e-05
AA_DQB1_203_32737170_I	0.0251725	0.015036	0.0941027	AA_DQB1_203_32737170_I	0.0370594	0.017002	0.0292789
AA_DQB1_203_32737170_V	0.0228821	0.0150742	0.129022	AA_DQB1_203_32737170_V	0.0368794	0.0169981	0.0300358
AA_DQB1_203_32737170_x	0.104	0.0125947	1.48825e-16	AA_DQB1_203_32737170_x	0.0710535	0.0167717	2.27031e-05
AA_DQB1_197_32737188_N	0.103407	0.0126019	2.29232e-16	AA_DQB1_197_32737188_N	0.0702053	0.0167723	2.84178e-05
AA_DQB1_197_32737188_S	0.102901	0.012605	3.25402e-16	AA_DQB1_197_32737188_S	0.0699484	0.0167729	3.04172e-05
AA_DQB1_197_32737188_x	0.103951	0.0125912	1.50815e-16	AA_DQB1_197_32737188_x	0.0705021	0.0167708	2.62395e-05
AA_DQB1_185_32737733_I	0.112261	0.0145407	1.15949e-14	AA_DQB1_185_32737733_I	0.0772429	0.0168641	4.64303e-06
AA_DQB1_185_32737733_T	0.113352	0.0145012	5.42013e-15	AA_DQB1_185_32737733_T	0.0769625	0.0168649	5.03115e-06
AA_DQB1_185_32737733_x	0.104263	0.0125899	1.21634e-16	AA_DQB1_185_32737733_x	0.0705729	0.0167715	2.57745e-05
AA_DQB1_182_32737742_N	0.0619763	0.0146297	2.27189e-05	AA_DQB1_182_32737742_N	0.100515	0.017046	3.70908e-09
AA_DQB1_182_32737742_S	0.0633677	0.0146045	1.43189e-05	AA_DQB1_182_32737742_S	0.100168	0.0170471	4.20488e-09
AA_DQB1_182_32737742_x	0.103951	0.0125912	1.50895e-16	AA_DQB1_182_32737742_x	0.0705019	0.0167708	2.62412e-05
AA_DQB1_167_32737787_H	0.0939288	0.012692	1.35547e-13	AA_DQB1_167_32737787_H	0.0869347	0.0168944	2.66446e-07
AA_DQB1_167_32737787_R	0.0944147	0.0126874	9.94551e-14	AA_DQB1_167_32737787_R	0.0866389	0.0168951	2.9277e-07
AA_DQB1_167_32737787_x	0.103951	0.0125912	1.50896e-16	AA_DQB1_167_32737787_x	0.0705019	0.0167708	2.62413e-05
AA_DQB1_140_32737868_A	0.0633231	0.0146046	1.45208e-05	AA_DQB1_140_32737868_A	0.100179	0.0170471	4.18767e-09
AA_DQB1_140_32737868_T	0.061931	0.0146298	2.30368e-05	AA_DQB1_140_32737868_T	0.100526	0.0170459	3.6939e-09
AA_DQB1_140_32737868_x	0.10395	0.0125912	1.50901e-16	AA_DQB1_140_32737868_x	0.0705018	0.0167708	2.62418e-05
AA_DQB1_135_32737883_D	0.122797	0.0139686	1.48315e-18	AA_DQB1_135_32737883_D	0.0731313	0.0168574	1.43636e-05
AA_DQB1_135_32737883_G	0.121954	0.0140082	3.14993e-18	AA_DQB1_135_32737883_G	0.0734752	0.0168568	1.3078e-05
AA_DQB1_135_32737883_x	0.10395	0.0125912	1.50904e-16	AA_DQB1_135_32737883_x	0.0705018	0.0167708	2.6242e-05
AA_DQB1_130_32737898_Q	0.0965279	0.0127091	3.07302e-14	AA_DQB1_130_32737898_Q	0.0668707	0.0167866	6.78876e-05
AA_DQB1_130_32737898_R	0.0959811	0.0127125	4.34807e-14	AA_DQB1_130_32737898_R	0.066611	0.0167873	7.24954e-05
AA_DQB1_130_32737898_x	0.10395	0.0125912	1.50905e-16	AA_DQB1_130_32737898_x	0.0705018	0.0167708	2.62421e-05
AA_DQB1_126_32737910_H	0.103928	0.0126116	1.71205e-16	AA_DQB1_126_32737910_H	0.0702771	0.0167763	2.80096e-05
AA_DQB1_126_32737910_Q	0.103411	0.0126148	2.45313e-16	AA_DQB1_126_32737910_Q	0.0699679	0.0167768	3.03901e-05
AA_DQB1_126_32737910_x	0.10395	0.0125912	1.50906e-16	AA_DQB1_126_32737910_x	0.0705017	0.0167708	2.62422e-05
AA_DQB1_125_32737913_A	0.0178425	0.015144	0.238721	AA_DQB1_125_32737913_A	0.0353375	0.0170048	0.0377013
AA_DQB1_125_32737913_AG	0.0838474	0.0131717	1.94355e-10	AA_DQB1_125_32737913_AG	0.0607443	0.0168265	0.000306159
AA_DQB1_125_32737913_AS	0.0713759	0.0137112	1.93287e-07	AA_DQB1_125_32737913_AS	0.053568	0.016894	0.00152007
AA_DQB1_125_32737913_Ax	0.0194002	0.0151295	0.199746	AA_DQB1_125_32737913_Ax	0.0358062	0.0170033	0.0352184
AA_DQB1_125_32737913_G	0.0722505	0.0137045	1.34936e-07	AA_DQB1_125_32737913_G	0.0539096	0.016893	0.00141666
AA_DQB1_125_32737913_S	0.0845564	0.0131664	1.34389e-10	AA_DQB1_125_32737913_S	0.0610314	0.0168257	0.000286438
AA_DQB1_125_32737913_x	0.10395	0.0125912	1.50906e-16	AA_DQB1_125_32737913_x	0.0705017	0.0167708	2.62422e-05
AA_DQB1_116_32737940_I	0.0845557	0.0131664	1.3444e-10	AA_DQB1_116_32737940_I	0.0610311	0.0168257	0.000286457
AA_DQB1_116_32737940_V	0.0838471	0.0131717	1.94388e-10	AA_DQB1_116_32737940_V	0.060744	0.0168265	0.000306175
AA_DQB1_116_32737940_x	0.103944	0.0125914	1.51674e-16	AA_DQB1_116_32737940_x	0.0705098	0.0167708	2.61855e-05
HLA_DQB1_02	0.100815	0.0126273	1.41836e-15	HLA_DQB1_02	0.0504798	0.0180882	0.00525838
HLA_DQB1_0201	0.132692	0.013243	1.24796e-23	HLA_DQB1_0201	0.0455232	0.0199238	0.0223205
HLA_DQB1_0202	0.121944	0.0140118	3.2333e-18	HLA_DQB1_0202	0.0735186	0.0168581	1.29453e-05
HLA_DQB1_03	0.0538136	0.0150005	0.000333929	HLA_DQB1_03	0.100766	0.017024	3.23737e-09
HLA_DQB1_0301	0.0934595	0.0126985	1.84049e-13	HLA_DQB1_0301	0.086843	0.0168903	2.72429e-07
HLA_DQB1_0302	0.0935741	0.014068	2.90035e-11	HLA_DQB1_0302	0.0777947	0.016821	3.7488e-06
HLA_DQB1_0303	0.117983	0.0131922	3.77599e-19	HLA_DQB1_0303	0.0703529	0.0167953	2.80375e-05
HLA_DQB1_0304	0.102173	0.0126197	5.66395e-16	HLA_DQB1_0304	0.0712487	0.0167716	2.1553e-05
HLA_DQB1_0305	0.104508	0.0125886	1.02533e-16	HLA_DQB1_0305	0.0707406	0.0167702	2.46219e-05
HLA_DQB1_04	0.103397	0.0126418	2.86287e-16	HLA_DQB1_04	0.0699188	0.0167793	3.08677e-05
HLA_DQB1_0401	0.104777	0.012591	8.67507e-17	HLA_DQB1_0401	0.0705906	0.0167709	2.56367e-05
HLA_DQB1_0402	0.103415	0.012642	2.83312e-16	HLA_DQB1_0402	0.0699288	0.0167793	3.07861e-05
HLA_DQB1_05	0.0838423	0.0131716	1.94787e-10	HLA_DQB1_05	0.0607379	0.0168266	0.000306622
HLA_DQB1_0501	0.0914586	0.0130346	2.2733e-12	HLA_DQB1_0501	0.0643349	0.0168082	0.0001294
HLA_DQB1_0502	0.103931	0.0126112	1.70609e-16	HLA_DQB1_0502	0.0702728	0.0167764	2.80457e-05
HLA_DQB1_0503	0.0998608	0.0126575	3.0349e-15	HLA_DQB1_0503	0.0684622	0.0167795	4.5013e-05
HLA_DQB1_0504	0.103942	0.0125914	1.51951e-16	HLA_DQB1_0504	0.0705127	0.0167707	2.61653e-05
HLA_DQB1_06	0.0722458	0.0137043	1.35107e-07	HLA_DQB1_06	0.0539067	0.016893	0.00141753
HLA_DQB1_0601	0.103411	0.0126018	2.28585e-16	HLA_DQB1_0601	0.0702072	0.0167723	2.84033e-05
HLA_DQB1_0602	0.0996452	0.0131789	4.00021e-14	HLA_DQB1_0602	0.065789	0.0168388	9.34551e-05
HLA_DQB1_0603	0.0951786	0.0127604	8.72299e-14	HLA_DQB1_0603	0.0664319	0.0167892	7.59501e-05
HLA_DQB1_0604	0.0970649	0.0126726	1.86767e-14	HLA_DQB1_0604	0.0675578	0.0167804	5.67321e-05
HLA_DQB1_0609	0.104069	0.0126223	1.65381e-16	HLA_DQB1_0609	0.0703424	0.0167767	2.75453e-05
AA_DQB1_90_32740567_I	0.0193516	0.0151283	0.20084	AA_DQB1_90_32740567_I	0.03576	0.0170037	0.0354597
AA_DQB1_90_32740567_T	0.0177877	0.0151435	0.240151	AA_DQB1_90_32740567_T	0.0353	0.0170051	0.0379084
AA_DQB1_90_32740567_x	0.103937	0.0125914	1.52437e-16	AA_DQB1_90_32740567_x	0.0705157	0.0167707	2.6144e-05
AA_DQB1_89_32740570_G	0.0193515	0.0151283	0.200842	AA_DQB1_89_32740570_G	0.0357599	0.0170037	0.0354599
AA_DQB1_89_32740570_T	0.0177876	0.0151435	0.240153	AA_DQB1_89_32740570_T	0.0353	0.0170051	0.0379087
AA_DQB1_89_32740570_x	0.103937	0.0125914	1.52437e-16	AA_DQB1_89_32740570_x	0.0705157	0.0167707	2.6144e-05
AA_DQB1_87_32740576_F	0.0854165	0.0134727	2.2982e-10	AA_DQB1_87_32740576_F	0.0594074	0.0168677	0.000428371
AA_DQB1_87_32740576_L	0.0177876	0.0151435	0.240152	AA_DQB1_87_32740576_L	0.0352999	0.0170051	0.0379088
AA_DQB1_87_32740576_LF	0.0718959	0.0133633	7.4447e-08	AA_DQB1_87_32740576_LF	0.0557083	0.0168487	0.00094506
AA_DQB1_87_32740576_LY	0.0846358	0.0134789	3.40454e-10	AA_DQB1_87_32740576_LY	0.0590969	0.0168685	0.000459385
AA_DQB1_87_32740576_Lx	0.0193515	0.0151283	0.200842	AA_DQB1_87_32740576_Lx	0.0357599	0.0170037	0.0354602
AA_DQB1_87_32740576_Y	0.0726908	0.0133571	5.26469e-08	AA_DQB1_87_32740576_Y	0.0560165	0.0168479	0.000884691
AA_DQB1_87_32740576_x	0.103937	0.0125914	1.5244e-16	AA_DQB1_87_32740576_x	0.0705157	0.0167707	2.61438e-05
AA_DQB1_86_32740579_A	0.0446277	0.0146713	0.00235144	AA_DQB1_86_32740579_A	0.0436414	0.016965	0.0100984
AA_DQB1_86_32740579_E	0.0177871	0.0151435	0.240167	AA_DQB1_86_32740579_E	0.0352997	0.0170051	0.0379099
AA_DQB1_86_32740579_EA	0.0959814	0.0127128	4.35268e-14	AA_DQB1_86_32740579_EA	0.0666215	0.0167872	7.23004e-05
AA_DQB1_86_32740579_EG	0.0433331	0.0146838	0.00316675	AA_DQB1_86_32740579_EG	0.0432267	0.0169662	0.0108403
AA_DQB1_86_32740579_Ex	0.0193509	0.0151283	0.200856	AA_DQB1_86_32740579_Ex	0.0357597	0.0170037	0.0354612
AA_DQB1_86_32740579_G	0.0965338	0.0127091	3.06201e-14	AA_DQB1_86_32740579_G	0.0668729	0.0167866	6.78503e-05
AA_DQB1_86_32740579_x	0.103937	0.0125914	1.5244e-16	AA_DQB1_86_32740579_x	0.0705157	0.0167707	2.61438e-05
AA_DQB1_85_32740582_L	0.0177867	0.0151435	0.240176	AA_DQB1_85_32740582_L	0.0352997	0.0170051	0.0379103
AA_DQB1_85_32740582_V	0.0193507	0.0151283	0.20086	AA_DQB1_85_32740582_V	0.0357596	0.0170037	0.0354616
AA_DQB1_85_32740582_x	0.103937	0.0125914	1.52445e-16	AA_DQB1_85_32740582_x	0.0705157	0.0167707	2.61435e-05
AA_DQB1_84_32740585_E	0.0193514	0.0151283	0.200845	AA_DQB1_84_32740585_E	0.0357598	0.0170037	0.0354608
AA_DQB1_84_32740585_Q	0.0177873	0.0151435	0.24016	AA_DQB1_84_32740585_Q	0.0352998	0.0170051	0.0379095
AA_DQB1_84_32740585_x	0.103937	0.0125914	1.52449e-16	AA_DQB1_84_32740585_x	0.0705157	0.0167707	2.61434e-05
AA_DQB1_77_32740606	0.103968	0.0127292	3.14473e-16	AA_DQB1_77_32740606	0.0836742	0.0174408	1.60573e-06
AA_DQB1_75_32740612	0.103329	0.012782	6.26951e-16	AA_DQB1_75_32740612	0.0849709	0.0173843	1.01963e-06
AA_DQB1_74_32740615_A	0.100806	0.0126274	1.42634e-15	AA_DQB1_74_32740615_A	0.0504349	0.0180879	0.00529833
AA_DQB1_74_32740615_E	0.10333	0.012782	6.26928e-16	AA_DQB1_74_32740615_E	0.0849708	0.0173843	1.01967e-06
AA_DQB1_74_32740615_S	0.0818223	0.013258	6.76233e-10	AA_DQB1_74_32740615_S	0.0594036	0.0168388	0.00041906
AA_DQB1_71_32740624_A	0.08454	0.0131654	1.35061e-10	AA_DQB1_71_32740624_A	0.0610046	0.016826	0.000288267
AA_DQB1_71_32740624_D	0.10291	0.0126454	4.01526e-16	AA_DQB1_71_32740624_D	0.0696696	0.0167798	3.29606e-05
AA_DQB1_71_32740624_K	0.100806	0.0126274	1.42644e-15	AA_DQB1_71_32740624_K	0.0504343	0.0180879	0.00529882
AA_DQB1_71_32740624_KA	0.104189	0.0127257	2.67177e-16	AA_DQB1_71_32740624_KA	0.0830782	0.0174439	1.9111e-06
AA_DQB1_71_32740624_KD	0.102636	0.0126014	3.79763e-16	AA_DQB1_71_32740624_KD	0.0564468	0.0179323	0.00164521
AA_DQB1_71_32740624_KT	0.0818224	0.013258	6.76193e-10	AA_DQB1_71_32740624_KT	0.0594036	0.0168388	0.000419058
AA_DQB1_71_32740624_T	0.10333	0.012782	6.26822e-16	AA_DQB1_71_32740624_T	0.0849702	0.0173842	1.01984e-06
AA_DQB1_70_32740627_E	0.102909	0.0126454	4.01569e-16	AA_DQB1_70_32740627_E	0.0696695	0.0167798	3.29613e-05
AA_DQB1_70_32740627_G	0.0473787	0.014627	0.00119897	AA_DQB1_70_32740627_G	0.0445821	0.0169605	0.00857409
AA_DQB1_70_32740627_R	0.0404483	0.0148476	0.00644494	AA_DQB1_70_32740627_R	0.0419153	0.0169826	0.0135819
AA_DQB1_67_32740636	0.103055	0.0125974	2.82249e-16	AA_DQB1_67_32740636	0.0586492	0.0179032	0.00105324
AA_DQB1_66_32740639	0.103055	0.0125974	2.8225e-16	AA_DQB1_66_32740639	0.0586492	0.0179032	0.00105324
AA_DQB1_57_32740666_A	0.0803237	0.0135019	2.69706e-09	AA_DQB1_57_32740666_A	0.0363486	0.017542	0.0382569
AA_DQB1_57_32740666_AD	0.079059	0.0132499	2.42035e-09	AA_DQB1_57_32740666_AD	0.0587051	0.0168359	0.000488649
AA_DQB1_57_32740666_AS	0.0827437	0.0134247	7.11348e-10	AA_DQB1_57_32740666_AS	0.0390285	0.0175051	0.0257768
AA_DQB1_57_32740666_AV	0.103638	0.0126836	3.05697e-16	AA_DQB1_57_32740666_AV	0.0684069	0.0172001	6.97554e-05
AA_DQB1_57_32740666_D	0.104031	0.0126657	2.14695e-16	AA_DQB1_57_32740666_D	0.069609	0.0171808	5.08773e-05
AA_DQB1_57_32740666_S	0.103423	0.0126142	2.425e-16	AA_DQB1_57_32740666_S	0.0699583	0.016777	3.04747e-05
AA_DQB1_57_32740666_V	0.080798	0.0132074	9.49844e-10	AA_DQB1_57_32740666_V	0.0597911	0.0168281	0.000380784
AA_DQB1_56_32740669	0.103396	0.0126418	2.86453e-16	AA_DQB1_56_32740669	0.0699182	0.0167793	3.08723e-05
AA_DQB1_55_32740672_L	0.100806	0.0126274	1.42663e-15	AA_DQB1_55_32740672_L	0.0504331	0.0180879	0.00529994
AA_DQB1_55_32740672_P	0.053835	0.015	0.000331937	AA_DQB1_55_32740672_P	0.100751	0.0170238	3.25434e-09
AA_DQB1_55_32740672_R	0.0094085	0.0154053	0.541377	AA_DQB1_55_32740672_R	0.0325646	0.017029	0.0558377
AA_DQB1_53_32740678	0.017789	0.0151434	0.240115	AA_DQB1_53_32740678	0.0352996	0.0170051	0.0379105
AA_DQB1_52_32740681	0.100806	0.0126274	1.42667e-15	AA_DQB1_52_32740681	0.050433	0.0180879	0.00529994
AA_DQB1_47_32740696	0.100806	0.0126274	1.42673e-15	AA_DQB1_47_32740696	0.0504327	0.0180879	0.00530028
AA_DQB1_46_32740699	0.100806	0.0126274	1.42673e-15	AA_DQB1_46_32740699	0.0504327	0.0180879	0.00530028
AA_DQB1_45_32740702	0.092481	0.01271	3.43204e-13	AA_DQB1_45_32740702	0.0874436	0.0168912	2.25635e-07
AA_DQB1_38_32740723	0.103508	0.0127416	4.52567e-16	AA_DQB1_38_32740723	0.0848108	0.0174277	1.13629e-06
AA_DQB1_37_32740726_D	0.103415	0.0126018	2.27962e-16	AA_DQB1_37_32740726_D	0.070209	0.0167723	2.839e-05
AA_DQB1_37_32740726_I	0.100806	0.0126274	1.42685e-15	AA_DQB1_37_32740726_I	0.0504319	0.0180879	0.00530095
AA_DQB1_37_32740726_Y	0.101408	0.0126199	9.31243e-16	AA_DQB1_37_32740726_Y	0.0529804	0.0180528	0.00333817
AA_DQB1_30_32740747_H	0.0572565	0.0136016	2.55907e-05	AA_DQB1_30_32740747_H	0.0504525	0.0168684	0.00278119
AA_DQB1_30_32740747_S	0.100806	0.0126274	1.427e-15	AA_DQB1_30_32740747_S	0.0504311	0.0180879	0.00530167
AA_DQB1_30_32740747_Y	0.0920934	0.0130323	1.58838e-12	AA_DQB1_30_32740747_Y	0.098976	0.0172794	1.01627e-08
AA_DQB1_28_32740753	0.100806	0.0126274	1.427e-15	AA_DQB1_28_32740753	0.0504311	0.0180879	0.00530171
AA_DQB1_26_32740759_G	0.0818106	0.0132575	6.78955e-10	AA_DQB1_26_32740759_G	0.0593948	0.0168388	0.000419894
AA_DQB1_26_32740759_L	0.107469	0.0127366	3.23365e-17	AA_DQB1_26_32740759_L	0.0736049	0.0170093	1.50919e-05
AA_DQB1_26_32740759_Y	0.0938966	0.012693	1.38734e-13	AA_DQB1_26_32740759_Y	0.086906	0.0168942	2.68759e-07
AA_DQB1_23_32740768	0.10475	0.0125907	8.82679e-17	AA_DQB1_23_32740768	0.0706007	0.0167708	2.5568e-05
AA_DQB1_14_32740795_L	0.0838282	0.013171	1.95765e-10	AA_DQB1_14_32740795_L	0.0607221	0.0168267	0.000307761
AA_DQB1_14_32740795_M	0.0838284	0.013171	1.95748e-10	AA_DQB1_14_32740795_M	0.0607221	0.0168267	0.00030776
AA_DQB1_13_32740798_A	0.0938963	0.012693	1.38765e-13	AA_DQB1_13_32740798_A	0.0869057	0.0168942	2.68791e-07
AA_DQB1_13_32740798_G	0.0938963	0.012693	1.38765e-13	AA_DQB1_13_32740798_G	0.0869057	0.0168942	2.68791e-07
AA_DQB1_9_32740810_F	0.0980494	0.0132649	1.44994e-13	AA_DQB1_9_32740810_F	0.0646812	0.0168513	0.000123863
AA_DQB1_9_32740810_L	0.103416	0.0126018	2.2794e-16	AA_DQB1_9_32740810_L	0.0702091	0.0167723	2.83896e-05
AA_DQB1_9_32740810_Y	0.0966711	0.0132865	3.44184e-13	AA_DQB1_9_32740810_Y	0.0640378	0.0168542	0.00014498
AA_DQB1_9_32740810_YF	0.103416	0.0126018	2.2794e-16	AA_DQB1_9_32740810_YF	0.0702091	0.0167723	2.83896e-05
AA_DQB1_9_32740810_YL	0.0980495	0.0132649	1.44989e-13	AA_DQB1_9_32740810_YL	0.0646812	0.0168513	0.000123862
AA_DQB1_9_32740810_Yx	0.0966711	0.0132865	3.44184e-13	AA_DQB1_9_32740810_Yx	0.0640378	0.0168542	0.00014498
AA_DQB1_3_32742259_P	0.103422	0.0126018	2.26935e-16	AA_DQB1_3_32742259_P	0.0702126	0.0167723	2.83634e-05
AA_DQB1_3_32742259_S	0.102904	0.0126051	3.24821e-16	AA_DQB1_3_32742259_S	0.06996	0.0167728	3.03219e-05
AA_DQB1_3_32742259_x	0.103938	0.0125913	1.5218e-16	AA_DQB1_3_32742259_x	0.0705103	0.0167707	2.61812e-05
AA_DQB1_.4_32742277_L	0.0447321	0.0147462	0.00241762	AA_DQB1_.4_32742277_L	0.0433902	0.0169736	0.010578
AA_DQB1_.4_32742277_V	0.0250726	0.0150353	0.0954002	AA_DQB1_.4_32742277_V	0.0369966	0.0170025	0.0295589
AA_DQB1_.4_32742277_x	0.0988224	0.012653	5.70937e-15	AA_DQB1_.4_32742277_x	0.0677734	0.0167814	5.37706e-05
AA_DQB1_.5_32742280_L	0.0860568	0.0135136	1.91288e-10	AA_DQB1_.5_32742280_L	0.0593848	0.0168739	0.000432624
AA_DQB1_.5_32742280_P	0.0250738	0.0150354	0.095384	AA_DQB1_.5_32742280_P	0.0369968	0.0170025	0.0295578
AA_DQB1_.5_32742280_PL	0.0754229	0.0132721	1.32478e-08	AA_DQB1_.5_32742280_PL	0.0570381	0.0168415	0.000707262
AA_DQB1_.5_32742280_PS	0.0755577	0.0136457	3.07508e-08	AA_DQB1_.5_32742280_PS	0.0549425	0.0168919	0.00114354
AA_DQB1_.5_32742280_Px	0.0447324	0.0147462	0.00241745	AA_DQB1_.5_32742280_Px	0.0433903	0.0169736	0.010578
AA_DQB1_.5_32742280_S	0.0845268	0.0131648	1.35697e-10	AA_DQB1_.5_32742280_S	0.0609899	0.0168261	0.000289268
AA_DQB1_.5_32742280_x	0.0988224	0.012653	5.70937e-15	AA_DQB1_.5_32742280_x	0.0677734	0.0167814	5.37706e-05
AA_DQB1_.6_32742283_A	0.104735	0.0125905	8.90352e-17	AA_DQB1_.6_32742283_A	0.0706036	0.0167708	2.55479e-05
AA_DQB1_.6_32742283_S	0.0447321	0.0147462	0.00241762	AA_DQB1_.6_32742283_S	0.0433902	0.0169736	0.0105781
AA_DQB1_.6_32742283_T	0.0250313	0.0150349	0.0959369	AA_DQB1_.6_32742283_T	0.0369777	0.0170026	0.0296427
AA_DQB1_.6_32742283_TA	0.025073	0.0150354	0.0953947	AA_DQB1_.6_32742283_TA	0.0369968	0.0170025	0.029558
AA_DQB1_.6_32742283_TS	0.0988111	0.0126528	5.74502e-15	AA_DQB1_.6_32742283_TS	0.067761	0.0167814	5.39417e-05
AA_DQB1_.6_32742283_Tx	0.0446928	0.0147458	0.00243836	AA_DQB1_.6_32742283_Tx	0.043373	0.0169737	0.0106093
AA_DQB1_.6_32742283_x	0.0988225	0.012653	5.70884e-15	AA_DQB1_.6_32742283_x	0.0677735	0.0167814	5.37694e-05
AA_DQB1_.9_32742292_I	0.0845257	0.0131648	1.35772e-10	AA_DQB1_.9_32742292_I	0.0609895	0.0168261	0.000289296
AA_DQB1_.9_32742292_M	0.0754233	0.0132721	1.32462e-08	AA_DQB1_.9_32742292_M	0.057038	0.0168415	0.000707266
AA_DQB1_.9_32742292_x	0.0988225	0.012653	5.70915e-15	AA_DQB1_.9_32742292_x	0.0677735	0.0167814	5.37694e-05
AA_DQB1_.10_32742295_A	0.103561	0.012596	2.00567e-16	AA_DQB1_.10_32742295_A	0.0650813	0.0178931	0.000275596
AA_DQB1_.10_32742295_S	0.100809	0.0126274	1.42457e-15	AA_DQB1_.10_32742295_S	0.0504604	0.0180878	0.00527485
AA_DQB1_.10_32742295_x	0.0988228	0.012653	5.70794e-15	AA_DQB1_.10_32742295_x	0.0677735	0.0167814	5.37684e-05
AA_DQB1_.17_32742316_A	0.097711	0.0126676	1.22432e-14	AA_DQB1_.17_32742316_A	0.0671922	0.0167836	6.24294e-05
AA_DQB1_.17_32742316_P	0.103422	0.0126018	2.269e-16	AA_DQB1_.17_32742316_P	0.0702127	0.0167723	2.83625e-05
AA_DQB1_.17_32742316_x	0.0988224	0.012653	5.70922e-15	AA_DQB1_.17_32742316_x	0.0677734	0.0167814	5.37699e-05
AA_DQB1_.18_32742319_A	0.0872968	0.0127589	7.80732e-12	AA_DQB1_.18_32742319_A	0.0336626	0.0172797	0.0514024
AA_DQB1_.18_32742319_V	0.0937746	0.0126879	1.45863e-13	AA_DQB1_.18_32742319_V	0.0429954	0.0172198	0.01253
AA_DQB1_.18_32742319_x	0.0988228	0.012653	5.70812e-15	AA_DQB1_.18_32742319_x	0.0677735	0.0167814	5.37688e-05
AA_DQB1_.21_32742328_D	0.0447298	0.0147462	0.00241884	AA_DQB1_.21_32742328_D	0.0433892	0.0169736	0.0105799
AA_DQB1_.21_32742328_G	0.0250712	0.0150353	0.0954185	AA_DQB1_.21_32742328_G	0.0369957	0.0170025	0.0295625
AA_DQB1_.21_32742328_x	0.0988226	0.012653	5.70861e-15	AA_DQB1_.21_32742328_x	0.0677735	0.0167814	5.37684e-05
AA_DQB1_.27_32742346_A	0.0754227	0.013272	1.3249e-08	AA_DQB1_.27_32742346_A	0.0570375	0.0168415	0.000707351
AA_DQB1_.27_32742346_S	0.084526	0.0131648	1.35746e-10	AA_DQB1_.27_32742346_S	0.0609893	0.0168261	0.000289312
AA_DQB1_.27_32742346_x	0.0988231	0.012653	5.70717e-15	AA_DQB1_.27_32742346_x	0.0677737	0.0167814	5.37663e-05
AA_DPA1_228_33144412_P	0.104322	0.0125898	1.16912e-16	AA_DPA1_228_33144412_P	0.0702631	0.016815	2.93322e-05
AA_DPA1_228_33144412_T	0.104314	0.0125897	1.17499e-16	AA_DPA1_228_33144412_T	0.0701973	0.0168148	2.98347e-05
AA_DPA1_228_33144412_x	0.104697	0.0125894	9.07515e-17	AA_DPA1_228_33144412_x	0.070854	0.0167705	2.39026e-05
AA_DPA1_190_33144526_A	0.10444	0.0125881	1.07019e-16	AA_DPA1_190_33144526_A	0.0707551	0.0167703	2.45305e-05
AA_DPA1_190_33144526_T	0.104676	0.0125894	9.20118e-17	AA_DPA1_190_33144526_T	0.0708402	0.0167705	2.39894e-05
AA_DPA1_190_33144526_x	0.104697	0.0125894	9.07515e-17	AA_DPA1_190_33144526_x	0.070854	0.0167705	2.39026e-05
AA_DPA1_160_33144830_F	0.104313	0.0125897	1.17561e-16	AA_DPA1_160_33144830_F	0.0701924	0.0168148	2.98724e-05
AA_DPA1_160_33144830_V	0.104321	0.0125898	1.16976e-16	AA_DPA1_160_33144830_V	0.0702582	0.016815	2.937e-05
AA_DPA1_160_33144830_x	0.104697	0.0125894	9.07665e-17	AA_DPA1_160_33144830_x	0.070854	0.0167705	2.39027e-05
AA_DPA1_127_33144929_L	0.104313	0.0125897	1.17561e-16	AA_DPA1_127_33144929_L	0.0701924	0.0168148	2.98723e-05
AA_DPA1_127_33144929_P	0.104321	0.0125898	1.1698e-16	AA_DPA1_127_33144929_P	0.070258	0.016815	2.93715e-05
AA_DPA1_127_33144929_x	0.104697	0.0125894	9.07711e-17	AA_DPA1_127_33144929_x	0.0708542	0.0167705	2.39017e-05
AA_DPA1_111_33144977_K	0.104312	0.0125897	1.17621e-16	AA_DPA1_111_33144977_K	0.070188	0.0168148	2.99066e-05
AA_DPA1_111_33144977_R	0.10432	0.0125898	1.17043e-16	AA_DPA1_111_33144977_R	0.0702535	0.016815	2.94058e-05
AA_DPA1_111_33144977_x	0.104697	0.0125894	9.07793e-17	AA_DPA1_111_33144977_x	0.0708542	0.0167705	2.39015e-05
AA_DPA1_96_33145022_A	0.10444	0.0125881	1.07019e-16	AA_DPA1_96_33145022_A	0.0707551	0.0167703	2.45305e-05
AA_DPA1_96_33145022_P	0.104676	0.0125894	9.20517e-17	AA_DPA1_96_33145022_P	0.0708404	0.0167705	2.39884e-05
AA_DPA1_96_33145022_x	0.104697	0.0125894	9.07881e-17	AA_DPA1_96_33145022_x	0.0708542	0.0167705	2.39014e-05
HLA_DPA1_01	0.104323	0.0125898	1.16764e-16	HLA_DPA1_01	0.0702629	0.0168147	2.93247e-05
HLA_DPA1_0103	0.104288	0.0125919	1.20949e-16	HLA_DPA1_0103	0.0702866	0.0168066	2.88863e-05
HLA_DPA1_0104	0.104783	0.0125997	9.07452e-17	HLA_DPA1_0104	0.070687	0.0167774	2.51753e-05
HLA_DPA1_0105	0.104618	0.0125894	9.5668e-17	HLA_DPA1_0105	0.0708157	0.0167704	2.41434e-05
HLA_DPA1_02	0.10432	0.0125898	1.17047e-16	HLA_DPA1_02	0.0702533	0.016815	2.94077e-05
HLA_DPA1_0201	0.104184	0.0125893	1.27865e-16	HLA_DPA1_0201	0.0684978	0.0168474	4.78716e-05
HLA_DPA1_0202	0.104777	0.0125893	8.59567e-17	HLA_DPA1_0202	0.0696173	0.0167797	3.34065e-05
HLA_DPA1_03	0.104435	0.0125885	1.07599e-16	HLA_DPA1_03	0.0707459	0.0167706	2.45985e-05
HLA_DPA1_0301	0.104435	0.0125885	1.07599e-16	HLA_DPA1_0301	0.0707459	0.0167706	2.45985e-05
HLA_DPA1_04	0.10444	0.0125881	1.07019e-16	HLA_DPA1_04	0.0707551	0.0167703	2.45305e-05
HLA_DPA1_0401	0.10444	0.0125881	1.07019e-16	HLA_DPA1_0401	0.0707551	0.0167703	2.45305e-05
AA_DPA1_83_33145401	0.104317	0.0125897	1.17247e-16	AA_DPA1_83_33145401	0.070217	0.0168148	2.96816e-05
AA_DPA1_73_33145431	0.10444	0.0125881	1.07019e-16	AA_DPA1_73_33145431	0.0707551	0.0167703	2.45305e-05
AA_DPA1_72_33145434	0.10444	0.0125881	1.07019e-16	AA_DPA1_72_33145434	0.0707551	0.0167703	2.45305e-05
AA_DPA1_66_33145452	0.104433	0.0125885	1.07781e-16	AA_DPA1_66_33145452	0.0707433	0.0167706	2.46154e-05
AA_DPA1_50_33145500	0.104333	0.0125899	1.16056e-16	AA_DPA1_50_33145500	0.0703367	0.0168152	2.87796e-05
AA_DPA1_31_33145557	0.10434	0.0125899	1.15553e-16	AA_DPA1_31_33145557	0.0703791	0.0168153	2.84646e-05
AA_DPA1_28_33145566	0.104792	0.0125997	9.01754e-17	AA_DPA1_28_33145566	0.0706783	0.0167774	2.52322e-05
AA_DPA1_18_33145596	0.104434	0.0125881	1.07418e-16	AA_DPA1_18_33145596	0.0707688	0.0167703	2.44413e-05
AA_DPA1_11_33145617	0.104761	0.0125892	8.68649e-17	AA_DPA1_11_33145617	0.0695989	0.0167799	3.35735e-05
AA_DPB1_8_33156436	0.105199	0.0126158	7.51431e-17	AA_DPB1_8_33156436	0.0713571	0.0167998	2.16166e-05
AA_DPB1_9_33156439_F	0.105199	0.0126158	7.51452e-17	AA_DPB1_9_33156439_F	0.071357	0.0167998	2.16169e-05
AA_DPB1_9_33156439_H	0.104205	0.0125892	1.25942e-16	AA_DPB1_9_33156439_H	0.0716299	0.0167781	1.96127e-05
AA_DPB1_9_33156439_Y	0.105839	0.012614	4.83882e-17	AA_DPB1_9_33156439_Y	0.0727326	0.0168207	1.53239e-05
AA_DPB1_11_33156445	0.106483	0.0126621	4.11275e-17	AA_DPB1_11_33156445	0.0704318	0.016792	2.73618e-05
AA_DPB1_33_33156511	0.104262	0.0127372	2.70948e-16	AA_DPB1_33_33156511	0.0718478	0.0167855	1.86609e-05
AA_DPB1_35_33156517_F	0.104487	0.01259	1.04811e-16	AA_DPB1_35_33156517_F	0.0714407	0.0168411	2.2149e-05
AA_DPB1_35_33156517_L	0.103589	0.0126102	2.12653e-16	AA_DPB1_35_33156517_L	0.0697275	0.0167851	3.26543e-05
AA_DPB1_35_33156517_Y	0.1042	0.012605	1.37871e-16	AA_DPB1_35_33156517_Y	0.0701647	0.0169013	3.30388e-05
AA_DPB1_36_33156520	0.10382	0.0125986	1.71361e-16	AA_DPB1_36_33156520	0.069332	0.0168072	3.70522e-05
AA_DPB1_55_33156577_A	0.103866	0.0125974	1.6515e-16	AA_DPB1_55_33156577_A	0.0694244	0.0168042	3.60606e-05
AA_DPB1_55_33156577_D	0.104277	0.0125896	1.20366e-16	AA_DPB1_55_33156577_D	0.0701529	0.0167888	2.93382e-05
AA_DPB1_55_33156577_E	0.103624	0.0126125	2.10382e-16	AA_DPB1_55_33156577_E	0.0696994	0.0167881	3.30006e-05
AA_DPB1_56_33156580	0.104277	0.0125896	1.20367e-16	AA_DPB1_56_33156580	0.0701529	0.0167888	2.93386e-05
AA_DPB1_57_33156583	0.1053	0.012601	6.46045e-17	AA_DPB1_57_33156583	0.0703009	0.0167758	2.78192e-05
AA_DPB1_65_33156607	0.107028	0.0126553	2.73978e-17	AA_DPB1_65_33156607	0.0700473	0.0167876	3.01189e-05
AA_DPB1_69_33156619_E	0.10424	0.0125923	1.25205e-16	AA_DPB1_69_33156619_E	0.0716539	0.0167926	1.98133e-05
AA_DPB1_69_33156619_K	0.103734	0.0126408	2.28047e-16	AA_DPB1_69_33156619_K	0.0725947	0.0168082	1.56731e-05
AA_DPB1_69_33156619_R	0.104314	0.0127371	2.61653e-16	AA_DPB1_69_33156619_R	0.071828	0.0167855	1.87596e-05
AA_DPB1_72_33156628	0.104312	0.0125884	1.1682e-16	AA_DPB1_72_33156628	0.0706401	0.0167704	2.52919e-05
AA_DPB1_76_33156640_I	0.104873	0.012595	8.3247e-17	AA_DPB1_76_33156640_I	0.0704473	0.0167778	2.68284e-05
AA_DPB1_76_33156640_M	0.103857	0.0126055	1.73627e-16	AA_DPB1_76_33156640_M	0.0734001	0.0168418	1.31134e-05
AA_DPB1_76_33156640_V	0.103974	0.0126161	1.70227e-16	AA_DPB1_76_33156640_V	0.0735374	0.0168654	1.29915e-05
AA_DPB1_84_33156664_D	0.105273	0.0125999	6.53948e-17	AA_DPB1_84_33156664_D	0.0718172	0.0167885	1.88776e-05
AA_DPB1_84_33156664_G	0.105457	0.0126036	5.89944e-17	AA_DPB1_84_33156664_G	0.0717528	0.0167857	1.91453e-05
AA_DPB1_84_33156664_V	0.104684	0.0125955	9.47343e-17	AA_DPB1_84_33156664_V	0.0706988	0.0167728	2.49671e-05
AA_DPB1_85_33156667	0.105273	0.0125999	6.54017e-17	AA_DPB1_85_33156667	0.071817	0.0167885	1.88786e-05
AA_DPB1_86_33156670	0.105273	0.0125999	6.53999e-17	AA_DPB1_86_33156670	0.071817	0.0167885	1.88784e-05
AA_DPB1_87_33156673	0.105272	0.0125999	6.54074e-17	AA_DPB1_87_33156673	0.0718168	0.0167885	1.88796e-05
AA_DPB1_91_33156685_H	0.104438	0.0125881	1.0712e-16	AA_DPB1_91_33156685_H	0.0707245	0.0167703	2.47307e-05
AA_DPB1_91_33156685_R	0.104485	0.0125885	1.041e-16	AA_DPB1_91_33156685_R	0.0708131	0.0167709	2.41734e-05
AA_DPB1_91_33156685_x	0.104498	0.0125885	1.03215e-16	AA_DPB1_91_33156685_x	0.0708273	0.0167708	2.40817e-05
HLA_DPB1_01	0.105435	0.0126259	6.7887e-17	HLA_DPB1_01	0.0724868	0.0171424	2.35234e-05
HLA_DPB1_0101	0.105435	0.0126259	6.7887e-17	HLA_DPB1_0101	0.0724868	0.0171424	2.35234e-05
HLA_DPB1_02	0.10495	0.0125971	7.99471e-17	HLA_DPB1_02	0.0711181	0.0167756	2.2413e-05
HLA_DPB1_0201	0.104699	0.0125928	9.23432e-17	HLA_DPB1_0201	0.0709501	0.0167734	2.33771e-05
HLA_DPB1_0202	0.105147	0.0126001	7.12449e-17	HLA_DPB1_0202	0.0711864	0.0167753	2.20026e-05
HLA_DPB1_03	0.104231	0.0125888	1.23534e-16	HLA_DPB1_03	0.0704204	0.0167705	2.68023e-05
HLA_DPB1_0301	0.104231	0.0125888	1.23534e-16	HLA_DPB1_0301	0.0704204	0.0167705	2.68023e-05
HLA_DPB1_04	0.104654	0.0125907	9.41096e-17	HLA_DPB1_04	0.0710167	0.0167739	2.29822e-05
HLA_DPB1_0401	0.104346	0.0125883	1.14082e-16	HLA_DPB1_0401	0.0709742	0.0167713	2.3174e-05
HLA_DPB1_0402	0.10427	0.0126006	1.28448e-16	HLA_DPB1_0402	0.0706017	0.0167721	2.55976e-05
HLA_DPB1_05	0.103148	0.0126004	2.69808e-16	HLA_DPB1_05	0.069311	0.01678	3.61855e-05
HLA_DPB1_0501	0.103148	0.0126004	2.69808e-16	HLA_DPB1_0501	0.069311	0.01678	3.61855e-05
HLA_DPB1_06	0.105788	0.0126464	6.00985e-17	HLA_DPB1_06	0.0706679	0.0167805	2.53883e-05
HLA_DPB1_0601	0.105788	0.0126464	6.00985e-17	HLA_DPB1_0601	0.0706679	0.0167805	2.53883e-05
HLA_DPB1_09	0.105565	0.0126018	5.43341e-17	HLA_DPB1_09	0.0701939	0.0167753	2.85976e-05
HLA_DPB1_0901	0.105565	0.0126018	5.43196e-17	HLA_DPB1_0901	0.0701932	0.0167753	2.86028e-05
HLA_DPB1_10	0.104469	0.0125917	1.07053e-16	HLA_DPB1_10	0.0707539	0.0167745	2.46535e-05
HLA_DPB1_1001	0.104469	0.0125917	1.07053e-16	HLA_DPB1_1001	0.0707539	0.0167745	2.46535e-05
HLA_DPB1_11	0.103813	0.0127387	3.65724e-16	HLA_DPB1_11	0.0718989	0.0167832	1.83574e-05
HLA_DPB1_1101	0.103813	0.0127387	3.65724e-16	HLA_DPB1_1101	0.0718989	0.0167832	1.83574e-05
HLA_DPB1_13	0.105137	0.0126032	7.29734e-17	HLA_DPB1_13	0.0705131	0.016775	2.62872e-05
HLA_DPB1_1301	0.105133	0.012603	7.31141e-17	HLA_DPB1_1301	0.0705131	0.016775	2.62867e-05
HLA_DPB1_14	0.104482	0.0125882	1.04125e-16	HLA_DPB1_14	0.0718121	0.0167864	1.88598e-05
HLA_DPB1_1401	0.104482	0.0125882	1.04125e-16	HLA_DPB1_1401	0.0718121	0.0167864	1.88598e-05
HLA_DPB1_15	0.104649	0.0125962	9.73578e-17	HLA_DPB1_15	0.070732	0.0167725	2.47432e-05
HLA_DPB1_1501	0.104649	0.0125962	9.73578e-17	HLA_DPB1_1501	0.070732	0.0167725	2.47432e-05
HLA_DPB1_16	0.104496	0.0125894	1.03816e-16	HLA_DPB1_16	0.0707358	0.0167708	2.46688e-05
HLA_DPB1_1601	0.104496	0.0125894	1.03816e-16	HLA_DPB1_1601	0.0707358	0.0167708	2.46688e-05
HLA_DPB1_17	0.104011	0.0126337	1.82854e-16	HLA_DPB1_17	0.0710874	0.0167728	2.25253e-05
HLA_DPB1_1701	0.104011	0.0126337	1.82854e-16	HLA_DPB1_1701	0.0710874	0.0167728	2.25253e-05
HLA_DPB1_18	0.104452	0.0125881	1.06139e-16	HLA_DPB1_18	0.0707762	0.0167703	2.43943e-05
HLA_DPB1_1801	0.104452	0.0125881	1.06139e-16	HLA_DPB1_1801	0.0707762	0.0167703	2.43943e-05
HLA_DPB1_19	0.10442	0.0125905	1.09911e-16	HLA_DPB1_19	0.0707043	0.0167731	2.49403e-05
HLA_DPB1_1901	0.10442	0.0125905	1.09911e-16	HLA_DPB1_1901	0.0707043	0.0167731	2.49403e-05
HLA_DPB1_20	0.104469	0.0125883	1.05081e-16	HLA_DPB1_20	0.0705939	0.0167757	2.57517e-05
HLA_DPB1_2001	0.104469	0.0125883	1.05081e-16	HLA_DPB1_2001	0.0705939	0.0167757	2.57517e-05
HLA_DPB1_21	0.104461	0.0125883	1.05623e-16	HLA_DPB1_21	0.0707782	0.0167704	2.43843e-05
HLA_DPB1_2101	0.104461	0.0125883	1.05623e-16	HLA_DPB1_2101	0.0707782	0.0167704	2.43843e-05
HLA_DPB1_22	0.104445	0.0125882	1.06729e-16	HLA_DPB1_22	0.0707542	0.0167706	2.45444e-05
HLA_DPB1_2201	0.104445	0.0125882	1.06729e-16	HLA_DPB1_2201	0.0707542	0.0167706	2.45444e-05
HLA_DPB1_23	0.104429	0.0125906	1.09294e-16	HLA_DPB1_23	0.0707116	0.0167758	2.49671e-05
HLA_DPB1_2301	0.104429	0.0125906	1.09294e-16	HLA_DPB1_2301	0.0707116	0.0167758	2.49671e-05
HLA_DPB1_26	0.104442	0.012588	1.06845e-16	HLA_DPB1_26	0.0707667	0.0167704	2.44579e-05
HLA_DPB1_2601	0.104442	0.012588	1.06845e-16	HLA_DPB1_2601	0.0707667	0.0167704	2.44579e-05
HLA_DPB1_28	0.104457	0.0125882	1.05875e-16	HLA_DPB1_28	0.0708416	0.0167704	2.39781e-05
HLA_DPB1_2801	0.104457	0.0125882	1.05875e-16	HLA_DPB1_2801	0.0708416	0.0167704	2.39781e-05
HLA_DPB1_30	0.104445	0.0125881	1.06637e-16	HLA_DPB1_30	0.0707476	0.0167703	2.45794e-05
HLA_DPB1_3001	0.104445	0.0125881	1.06637e-16	HLA_DPB1_3001	0.0707476	0.0167703	2.45794e-05
HLA_DPB1_31	0.104538	0.0125883	1.00345e-16	HLA_DPB1_31	0.0708204	0.0167703	2.41118e-05
HLA_DPB1_3101	0.104527	0.0125884	1.01155e-16	HLA_DPB1_3101	0.0708219	0.0167704	2.41038e-05
HLA_DPB1_33	0.104824	0.0125925	8.47856e-17	HLA_DPB1_33	0.070449	0.016774	2.67057e-05
HLA_DPB1_3301	0.104824	0.0125925	8.47856e-17	HLA_DPB1_3301	0.070449	0.016774	2.67057e-05
HLA_DPB1_34	0.104312	0.0125884	1.16779e-16	HLA_DPB1_34	0.0706403	0.0167704	2.52908e-05
HLA_DPB1_3401	0.104312	0.0125884	1.16779e-16	HLA_DPB1_3401	0.0706403	0.0167704	2.52908e-05
HLA_DPB1_35	0.104417	0.0125881	1.08664e-16	HLA_DPB1_35	0.070538	0.0167714	2.60106e-05
HLA_DPB1_3501	0.104417	0.0125881	1.08664e-16	HLA_DPB1_3501	0.070538	0.0167714	2.60106e-05
HLA_DPB1_40	0.10444	0.0125881	1.07e-16	HLA_DPB1_40	0.0707571	0.0167702	2.45163e-05
HLA_DPB1_4001	0.10444	0.0125881	1.07e-16	HLA_DPB1_4001	0.0707571	0.0167702	2.45163e-05
HLA_DPB1_45	0.105441	0.0126074	6.09081e-17	HLA_DPB1_45	0.0705459	0.0167719	2.59714e-05
HLA_DPB1_4501	0.105441	0.0126074	6.09081e-17	HLA_DPB1_4501	0.0705459	0.0167719	2.59714e-05
HLA_DPB1_48	0.104401	0.0125884	1.10011e-16	HLA_DPB1_48	0.0708322	0.0167703	2.40364e-05
HLA_DPB1_4801	0.104401	0.0125884	1.10011e-16	HLA_DPB1_4801	0.0708322	0.0167703	2.40364e-05
HLA_DPB1_81	0.104434	0.012588	1.07366e-16	HLA_DPB1_81	0.0707414	0.0167702	2.46174e-05
HLA_DPB1_8101	0.104434	0.012588	1.07366e-16	HLA_DPB1_8101	0.0707414	0.0167702	2.46174e-05
HLA_DPB1_85	0.104445	0.012588	1.06613e-16	HLA_DPB1_85	0.0707133	0.0167703	2.48046e-05
HLA_DPB1_8501	0.104445	0.012588	1.06613e-16	HLA_DPB1_8501	0.0707133	0.0167703	2.48046e-05
AA_DPB1_96_33160714_K	0.105106	0.0125937	7.06588e-17	AA_DPB1_96_33160714_K	0.0721304	0.0167896	1.73803e-05
AA_DPB1_96_33160714_R	0.105076	0.0125935	7.19955e-17	AA_DPB1_96_33160714_R	0.0720728	0.0167889	1.76374e-05
AA_DPB1_96_33160714_x	0.104534	0.0125888	1.00892e-16	AA_DPB1_96_33160714_x	0.0709186	0.0167718	2.35307e-05
AA_DPB1_170_33160936_I	0.105106	0.0125937	7.06588e-17	AA_DPB1_170_33160936_I	0.0721304	0.0167896	1.73803e-05
AA_DPB1_170_33160936_T	0.105076	0.0125935	7.19955e-17	AA_DPB1_170_33160936_T	0.0720728	0.0167889	1.76374e-05
AA_DPB1_170_33160936_x	0.104534	0.0125888	1.00892e-16	AA_DPB1_170_33160936_x	0.0709186	0.0167718	2.35307e-05
AA_DPB1_178_33160960_L	0.104255	0.0126009	1.29959e-16	AA_DPB1_178_33160960_L	0.0705811	0.0167725	2.57481e-05
AA_DPB1_178_33160960_M	0.104224	0.0126005	1.32399e-16	AA_DPB1_178_33160960_M	0.0705769	0.0167722	2.57684e-05
AA_DPB1_178_33160960_x	0.104534	0.0125888	1.00916e-16	AA_DPB1_178_33160960_x	0.0709188	0.0167718	2.35296e-05
AA_DPB1_194_33161555_Q	0.105396	0.0126257	6.95763e-17	AA_DPB1_194_33161555_Q	0.0726044	0.0171408	2.2778e-05
AA_DPB1_194_33161555_R	0.103745	0.0126255	2.08543e-16	AA_DPB1_194_33161555_R	0.0691926	0.0168514	4.02516e-05
AA_DPB1_194_33161555_x	0.104317	0.0127583	2.92405e-16	AA_DPB1_194_33161555_x	0.0723522	0.0167984	1.65418e-05
AA_DPB1_205_33161588_M	0.103216	0.0126044	2.63684e-16	AA_DPB1_205_33161588_M	0.0694938	0.01678	3.45111e-05
AA_DPB1_205_33161588_V	0.105825	0.0126749	6.87281e-17	AA_DPB1_205_33161588_V	0.0711383	0.0168102	2.31782e-05
AA_DPB1_205_33161588_x	0.104318	0.0127583	2.9225e-16	AA_DPB1_205_33161588_x	0.0723519	0.0167984	1.65434e-05
AA_DPB1_215_33161618_I	0.104627	0.0127683	2.52143e-16	AA_DPB1_215_33161618_I	0.0723376	0.0168013	1.66624e-05
AA_DPB1_215_33161618_T	0.104648	0.0125962	9.73965e-17	AA_DPB1_215_33161618_T	0.0707321	0.0167725	2.47425e-05
AA_DPB1_215_33161618_x	0.104318	0.0127583	2.92191e-16	AA_DPB1_215_33161618_x	0.0723517	0.0167984	1.65439e-05

## Sheet: Table S6
Table S6. HLA variation within two credible sets ascertained for asthma
Credible set 1						Credible set 2
Variant ID	Variant probability	Odds ratio	P value	r2 with rs1140343		Variant ID	Variant probability	Odds ratio	P value	r2 with AA_DRB1_11_32660115_SGL
rs1140343	0.08234	0.8565	8.255e-39	1		AA_DRB1_11_32660115_SGL	0.555271	1.058	1.914e-06	1
rs9273532	0.0794306	0.8569	6.879e-39	0.990357		rs9272226	0.0981019	1.056	2.296e-06	0.931428
rs17843577	0.0700478	0.858	2.987e-38	0.982639		AA_DRB1_96_32657590_QY	0.0851647	1.052	2.378e-05	0.948424
rs34843907	0.0448092	0.8573	2.187e-38	0.997537		AA_DRB1_11_32660115_PV	0.0829634	1.051	2.409e-05	0.948399
AA_DQB1_55_32740672_R	0.0440908	0.856	7.258e-40	0.926642		AA_DRB1_13_32660109_RH	0.0752394	1.053	1.277e-05	0.924572
rs9272629	0.0342465	0.8579	4.065e-38	0.994206		AA_DRB1_96_32657590_HE	0.0685709	1.051	2.781e-05	0.946303
rs9273084	0.0341104	0.8571	2.005e-38	0.994316
rs9274660	0.0209195	0.8577	3.792e-38	0.996696
rs3828790	0.0207868	0.8572	4.018e-38	0.985167
rs9272346	0.0198709	0.8576	4.392e-38	0.996405
rs1130034	0.0197138	0.8577	4.296e-38	0.996043
rs9273215	0.0187121	0.8578	4.42e-38	0.997112
rs17843619	0.0177285	0.858	5.05e-38	0.994628
rs1063355	0.0165562	0.8579	5.392e-38	0.997266
rs17612625	0.0165363	0.8579	5.137e-38	0.997188
rs17612633	0.0165363	0.8579	5.137e-38	0.997188
rs9273326	0.0164782	0.8578	4.939e-38	0.997234
rs9273329	0.0164782	0.8578	4.939e-38	0.997234
rs1063349	0.0164691	0.8579	5.323e-38	0.997202
rs1129740	0.015779	0.8606	5.054e-37	0.971545
rs9273088	0.0155577	0.858	6.096e-38	0.994424
rs17612788	0.0152458	0.858	5.162e-38	0.995197
rs9273493	0.0146018	0.858	5.945e-38	0.997296
rs9273524	0.0144298	0.858	5.581e-38	0.997234
rs9272553	0.0138066	0.8608	3.208e-37	0.984191
rs17612781	0.013793	0.8581	6.257e-38	0.996385
rs9273339	0.0135172	0.8581	6.494e-38	0.995835
rs3828789	0.0129203	0.8581	6.595e-38	0.997033
rs17843573	0.0129092	0.8581	6.597e-38	0.997234
rs17612858	0.0113121	0.8582	7.771e-38	0.99691
rs17612802	0.0113046	0.8582	6.363e-38	0.995977
rs9272625	0.0112204	0.8587	1.101e-37	0.993299
rs9272723	0.00988328	0.8613	8.669e-37	0.967986
rs1063348	0.00981253	0.8585	8.375e-38	0.99495
AA_DQB1_125_32737913_A	0.00636811	0.8587	1.434e-37	0.995085
AA_DQB1_90_32740567_T	0.00632317	0.8587	1.361e-37	0.995069
AA_DQB1_89_32740570_T	0.00632317	0.8587	1.361e-37	0.995069
AA_DQB1_87_32740576_L	0.00632317	0.8587	1.361e-37	0.995069
AA_DQB1_86_32740579_E	0.00632317	0.8587	1.361e-37	0.995069
AA_DQB1_85_32740582_L	0.00632317	0.8587	1.361e-37	0.995069
AA_DQB1_84_32740585_Q	0.00632317	0.8587	1.361e-37	0.995069
AA_DQB1_53_32740678	0.00632317	0.8587	1.361e-37	0.995069
rs17612576	0.00622366	0.8588	1.457e-37	0.995269
rs17843579	0.00587139	0.8602	2.997e-37	0.989316
rs17843580	0.00576939	0.8584	9.95e-38	0.995925
rs9273497	0.00541004	0.8589	1.436e-37	0.985423
rs17843604	0.00506036	0.858	6.293e-39	0.933032
AA_DQA1_218_32718473_Q	0.00480231	0.8589	2.121e-37	0.995088
AA_DQA1_218_32718473_R	0.0047936	0.8589	2.045e-37	0.995088
AA_DQA1_11_32717083_C	0.00479059	0.8589	2.124e-37	0.995104
AA_DQA1_11_32717083_Y	0.00479059	0.8589	2.124e-37	0.995104
AA_DQA1_48_32717194	0.00479059	0.8589	2.124e-37	0.995104
AA_DQA1_55_32717215	0.00479059	0.8589	2.124e-37	0.995104
AA_DQA1_56_32717218_G	0.00479059	0.8589	2.124e-37	0.995104
AA_DQA1_64_32717242	0.00479059	0.8589	2.124e-37	0.995104
AA_DQA1_76_32717278_M	0.00479059	0.8589	2.124e-37	0.995104
rs9273330	0.00444059	0.8592	2.178e-37	0.995357
AA_DQA1_175_32717988_Q	0.0042722	0.8591	2.442e-37	0.995073
HLA_DQA1_01	0.00426722	0.859	2.398e-37	0.995073
AA_DQA1_18_32717104	0.00426722	0.859	2.398e-37	0.995088
AA_DQA1_45_32717185	0.00426722	0.859	2.398e-37	0.995088
AA_DQA1_47_32717191_R	0.00426722	0.859	2.398e-37	0.995088
AA_DQA1_50_32717200_E	0.00426722	0.859	2.398e-37	0.995088
AA_DQA1_52_32717206_S	0.00426722	0.859	2.398e-37	0.995088
AA_DQA1_53_32717209_K	0.00426722	0.859	2.398e-37	0.995088
AA_DQA1_61_32717233	0.00426722	0.859	2.398e-37	0.995088
